# Supplementary material for: Amblyopia risk factors among pediatric patients in a hospital-based setting using photoscreening
Source: PLoS One. 2021 Jul 29;16(7):e0254831. doi: 10.1371/journal.pone.0254831 (PMC8320995; doi:10.1371/journal.pone.0254831)
Supplement: S1 Data — (XLSX) [file pone.0254831.s001.xlsx]

## Sheet: All screened patients 
Gender	Age (years)	Systemic_Dx	Premature?	Eye_Dx	Family_Hx	new PlusOptix_Ref_OD	New_PlusOptix_Sph_OD	New_PlusOptix_Cyl_OD	New_PlusOptix_Axis_OD	New_PlusOptix_SphEq_OD	new PlusOptix_Ref_OS	New_PlusOptix_Sph_OS	New_PlusOptix_Cyl_OS	New_PlusOptix_Axis_OS	New_PlusOptix_SphEq_OS	PMHx		COMMENTS	Referral	VA_OD	VA_OD_dec	VA_OD_LogMAR	VA_OS	VA_OS_dec	VA_OS_LogMAR	CRx_OD	CRx_Sph_OD	CRx_Cyl_OD	CRx_Axis_OD	CRx_SphEq_OD	CRx_OS	CRx_Sph_OS	CRx_Cyl_OS	CRx_Axis_OS	CRx_SphEq_OS	Motility_D	Motility_N	F/U	Ocular_Dx
F	8	anemia	0	0	0	(0.5+0.25x159)	0.5	0.25	159	0.625	(0.25+0.5x57)	0.25	0.5	57	0.5	Short stature,anemia, adenoid hypertrophy			0											0					0
M	3	Pneumonia	0	0	0	(0.5+0.5x82)	0.5	0.5	82	0.75	(0+0.5x86)	0	0.5	86	0.25	bronchitis, pneumonia			0											0					0
M	7	speech delay, hyperactivity	0	0	0	(-0.25+1.25x115)	-0.25	1.25	115	0.375	(0+1.5x65)	0	1.5	65	0.75	high amino acid levels:phenylketonuria			0											0					0
F	9	needs referral to Psychiatry	0	already wearing glasses upon Mum	0	(-0.5+0.25x107)	-0.5	0.25	107	-0.375	(-0.25+0.25x90)	-0.25	0.25	90	-0.125	psychological problems:fear of people		no refractive error noted by Plusoptix, recheck chart when scanned	0											0					0
M	7	abdominal pain	0	0	0	(0.5+0.25x99)	0.5	0.25	99	0.625	(0.5+0.25x71)	0.5	0.25	71	0.625	abdominal pain suspected celiac disease			0											0					0
F	10	Thalassemia minor+sickle cell anemia	0	0	0	(0.5+0x90)	0.5	0	90	0.5	(0.5+0.5x151)	0.5	0.5	151	0.75	sickle cell disease			1	20/40	0.3		20/30	0.176		(+1.00+0.25x90)	1	0.25	90	1.125	(+1.00+0.25x90)	1	0.25	90	1.125	0	0		Rt eye PAPD
M	3	sickle cell anemia	0	0	0	(0+1.75x80)	0	1.75	80	0.875	(-0.5+1x87)	-0.5	1	87	0	sickle cell disease			1	CSM			CSM			(-0.25+1.75x90)	-0.25	1.75	90	0.625	(-0.25+0.75x90)	-0.25	0.75	90	0.125	0	0		astigmatism
M	4		0	0	0	(0.25+1.75x88)	0.25	1.75	88	1.125	(0.25+1.5x92)	0.25	1.5	92	1	trauma			1	20/50	0.39		20/50	0.39		(+1.00+1.75x90)	1	1.75	90	1.875	(+1.00+1.50x95)	1	1.5	95	1.75	0	0	f/u in 6 m	astigmatism
F	3	sickle cell anemia	0	0	0	(1+0x90)	1	0	90	1	(1+0x90)	1	0	90	1	sickle cell disease			0											0					0
F	5		0	0	0	(0+0x90)	0	0	90	0	(0+0.25x29)	0	0.25	29	0.125	Pneumonia		did eye exam with Dr.Al-Haddad on 30/9/16: check chart	0											0					0
F	3		0	0	0	(-0.25+0.25x115)	-0.25	0.25	115	-0.125	(0+0.25x73)	0	0.25	73	0.125	Asthma			0											0					0
F	6	0	0	0	0	(0.5+0.5x91)	0.5	0.5	91	0.75	(0.75+0.25x70)	0.75	0.25	70	0.875				0											0					0
M	5	PDA, VSD,PFO	0	0	0	(0.25+0.75x11)	0.25	0.75	11	0.625	(0.25+0.5x152)	0.25	0.5	152	0.5	cardio			0											0					0
F	3	allergic rhinitis	0	0	0	(-0.25+0.5x14)	-0.25	0.5	14	0	(0.25+0.25x26)	0.25	0.25	26	0.375	nasal congestion			0											0					0
M	9	obesity	0	0	0	(0+0.5x84)	0	0.5	84	0.25	(0+0.5x71)	0	0.5	71	0.25	obesity			0											0					0
M	4	motor deficit	0	0	0	(1.25+0.25x26)	1.25	0.25	26	1.375	(1+0.25x122)	1	0.25	122	1.125	motor deficit			0											0					0
M	5		0	0	0	(-0.5+0x90)	-0.5	0	90	-0.5	(-0.75+0.75x140)	-0.75	0.75	140	-0.375	NAD			0											0					0
M	4		0	0	0	(0.5+0.5x42)	0.5	0.5	42	0.75	(0.5+0.25x169)	0.5	0.25	169	0.625	Fever			0											0					0
M	6		0	0	0	(0+0.25x123)	0	0.25	123	0.125	(0.25+0.25x17)	0.25	0.25	17	0.375	learning difficulties			0											0					0
F	6		0	0	0	(-0.5+0.5x124)	-0.5	0.5	124	-0.25	(-0.25+0.25x68)	-0.25	0.25	68	-0.125	lack of responsivenss			0											0					0
F	6	asthma	0	0	0	(-0.25+0.25x145)	-0.25	0.25	145	-0.125	(0.25+0.25x135)	0.25	0.25	135	0.375	abdominal pain			0											0					0
M	5	allergic rhinitis	0	0	0	(0+0x90)	0	0	90	0	(0.25+0.25x156)	0.25	0.25	156	0.375	allergic rhinitis			0											0					0
F	5	sickle cell disease	0	0	0	(1+1.5x100)	1	1.5	100	1.75	(0.5+1x86)	0.5	1	86	1	sickle cell disease			0											0					0
M	3	fever	0	0	0	(0+0.25x102)	0	0.25	102	0.125	(0+0.25x168)	0	0.25	168	0.125	fever			0											0					0
M	3	sicke cell disease	0	0	0	(2.75+0.75x82)	2.75	0.75	82	3.125	(2.25+0.75x86)	2.25	0.75	86	2.625	sickle cell disease			1	20/50	0.39	0.408935	20/50	0.39	0.408935	(+3.00+0.75x90)	3	0.75	90	3.375	(+3.00+0.75x90)	3	0.75	90	3.375	0	0	f/u in 6m	Borderline hyperopia+elevated optic nerve+drusen on ultrasound
F	4	tonic seizures	0	0	0	(-1+0.75x91)	-1	0.75	91	-0.625	(-1.75+0.75x81)	-1.75	0.75	81	-1.375	hypomagnesemia and seizures since birth			0											0					0
M	10	nephrotic syndrome	0	0	0	(-0.25+0.25x71)	-0.25	0.25	71	-0.125	(0+0x90)	0	0	90	0	cough			0											0					0
F	6		0	0	0	(+0.5+0.25x16)	0.5	0.25	16	0.625	(+0.25+0.25x62)	0.25	0.25	62	0.375				0
M	5		0	0	0	(-0.75+1x97)	-0.75	1	97	-0.25	(-0.75+0.25x147)	-0.75	0.25	147	-0.625				0
F	3		0	0	0	(+1.5+0.25x59)	1.5	0.25	59	1.625	(+1.25)	-1.25	0	0	1.25				0
F	4		0	0	0	(-0.25)	-0.25	0	0	-0.25	(-0.5+1.5x14)	-0.5	1.5	14	0.25				0
M	4	sicke cell disease	0	0	0	(1+0.5x91)	1	0.5	91	1.25	(0.75+1x51)	0.75	1	51	1.25	sickle cell disease			0											0					0
M	7		0	0	0	(0.5+0.75x108)	0.5	0.75	108	0.875	(0.5+0.25x74)	0.5	0.25	74	0.625	syncope			0											0					0
M	6	asthma	0	0	0	(1+0.5x80)	1	0.5	80	1.25	(1+0.5x38)	1	0.5	38	1.25	asthma			0											0					0
F	4					(0.25+0.5x100)	0.25	0.5	100	0.5	(0+0.5x107)	0	0.5	107	0.25	poor appetite		check later	0											0					0
F	3		0	0	0	(-0.5+2.5x88)	-0.5	2.5	88	0.75	(0.25+1.5x95)	0.25	1.5	95	1	cryotherapy for facial worts			1	20/25	0.01		20/25	0.01		(+1.00+2.50x90)	1	2.5	90	2.25	(+1.00+1.50x90)	1	1.5	90	1.75			f/u in 2m	astigmatism
F	6	hair loss	0	0	0	(-2+1.25x91)	-2	1.25	91	-1.375	(-1+0.75x88)	-1	0.75	88	-0.625	hair loss occasional			1	20/20	1	0	20/20	1	0.39794	(+1.00)	1	0	0	1	(+0.75)	0.75	0	0	0.75	0	0	f/u in 1 y	mild hyperopia
M	5	cough	0	0	0	(-0.75+1.25x89)	-0.75	1.25	89	-0.125	(-0.75+1.5x90)	-0.75	1.5	90	0	tonsillar pain			0											0					0
F	8	0	0	0	0	(-1+1.75x88)	-1	1.75	88	-0.125	(-0.75+1.5x91)	-0.75	1.5	91	0	nocturnal enuresis+constipation		took her to a Doctor already	1											0					0
F	9	0	0	already wearing glasses	0	(4.25+0.5x23)	4.25	0.5	23	4.5	(2.25+0.25x141)	2.25	0.25	141	2.375	short stature		already known to wear glasses and is hyperopic	1	20/30	0.1		20/20	0		(+4.50)	4.5	0	0	4.5	(+3.00)	3	0	0	3			f/u locally	amblyopia+high hyperopia
F	4	myopathic disorder	0	already examined by Dr.Keaik: ptosis+ double elevation palsy	0	(-2.25+1.25x98)	-2.25	1.25	98	-1.625	(-1+0.75x98)	-1	0.75	98	-0.625	bilateral ptosis+myasthenia			1	20/40	0.3		20/30	0.176		(-0.75)	-0.75	0	0	-0.75	(-0.75)	-0.75	0	0	-0.75				generalized myopathic disorder
F	5	ASD,CARDIO	0	0	0	(0+0x90)	0	0	90	0	(0+0x90)	0	0	90	0	ASD,CARDIO		didn't catch pupils upon several trials	1	20/100	0.2	0.69897	20/80	0.25	0.60206	(+13.00)	13	0	0	13	(+13.5)	13.5	0	0	13.5	0	0	2months:appointment on 20/1/2017 at 2:30PM)	high hyperopia
F	6	0	0	0	brothers astigmatism	(1.25+1.5x175)	1.25	1.5	175	2	(0.75+1.25x5)	0.75	1.25	5	1.375	vaccination			0											0					0
M	3		0	0	0	(-0.5+1.75x15)	-0.5	1.75	15	0.375	(0.25+0.5x164)	0.25	0.5	164	0.5	seizures			1	20/60	0.33	0.481486	20/25	0.8	0.09691	(+1.50+0.75x95)	1.5	0.75	95	1.875	(+1.50+0.7x85)	1.5	0.75	85	1.875	0	0	f/u in 1 y	mild hyperopia+astigmatism
M	5		0	0	0	(0+0x90)	0	0	90	0	(0+0x90)	0	0	90	0			needs eye exam; plusoptix didn't track eyes - strabismus	0											0					0
F	3		0	0	yes, aunt	(0+2x24)	0	2	24	1	(0+1.25x146)	0	1.25	146	0.625				0											0					0
M	5		0	0	0	(0.5+0.25x24)	0.5	0.25	24	0.625	(0.5+0.25x16)	0.5	0.25	16	0.625	new patient: check later			0											0					0
F	4	Thalassemia	0	0	0	(0.25+0.5x79)	0.25	0.5	79	0.5	(0.25+0.25x54)	0.25	0.25	54	0.375	Thalassemia			0											0					0
M	3	0	0	0	0	(-0.25+0.5x159)	-0.25	0.5	159	0	(0.25+0.25x157)	0.25	0.25	157	0.375	vaccine			0											0					0
F	6	0	0	0	0	(0.25+0x90)	0.25	0	90	0.25	(0+0.5x81)	0	0.5	81	0.25				0											0					0
M	4	0	0	0	0	(0.25+0.75x4)	0.25	0.75	4	0.625	(0.25+0.75x9)	0.25	0.75	9	0.625				0											0					0
F	5		0	0	0	(-0.25+0.5x94)	-0.25	0.5	94	0	(0+0.25x90)	0	0.25	90	0.125	liver transplant			0											0					0
F	3		0	0	0	(1+0.5x95)	1	0.5	95	1.25	(1+1x93)	1	1	93	1.5	recurring fever			0											0					0
M	4		0	0	0	(0+0.25x23)	0	0.25	23	0.125	(0.25+0.25x141)	0.25	0.25	141	0.375	vaccination			0											0					0
F	10		0	0	0	(0+0.25x9)	0	0.25	9	0.125	(0+0.25x173)	0	0.25	173	0.125	normal			0											0					0
F	11		0	0	0	(-0.25+0.25x73)	-0.25	0.25	73	-0.125	(0+0.25x81)	0	0.25	81	0.125				0											0					0
F	9		0	0	0	(0+0.25x18)	0	0.25	18	0.125	(0+0.25x24)	0	0.25	24	0.125	short stature			0											0					0
M	4		0	0	0	(-0.25+0.5x152)	-0.25	0.5	152	0	(-0.25+0.5x48)	-0.25	0.5	48	0				0											0					0
M	7		0	0	0	(0.5+0.25x139)	0.5	0.25	139	0.625	(0.5+0.25x123)	0.5	0.25	123	0.625	short stature			0											0					0
F	3	0	0	0	0	(0.75+1x9)	0.75	1	9	1.25	(1+1x1)	1	1	1	1.5	cold			0											0					0
M	3				yes,myopic father	(-0.25+0.5x19)	-0.25	0.5	19	0	(0+0.25x155)	0	0.25	155	0.125	recurred wheezing			0											0					0
F	7		0	0	yes,parents astigmatic	(0+1.25x174)	0	1.25	174	0.625	(0+1.25x172)	0	1.25	172	0.625	cyanosis			1	20/30	0.67	0.173925	20/30	0.67	0.173925	(+2.00+0.75x90)	2	0.75	90	2.375	(+2.00+0.75x80)	2	0.75	80	2.375	0	0	f/u in 1 y	mild hyperopia+astigmatism
M	4	Thalassemia	0	0	0	(0.5+0.25x6)	0.5	0.25	6	0.625	(0.25+0.5x4)	0.25	0.5	4	0.5	B thalassemia			0											0					0
F	5	Thalassemia	0	0	0	(1.25+0.25x0)	1.25	0.25	0	1.375	(1.25+0.25x158)	1.25	0.25	158	1.375	Thalassemia			0											0					0
M	8		0	0	0	(0.5+0.25x16)	0.5	0.25	16	0.625	(0.25+0.25x20)	0.25	0.25	20	0.375				0											0					0
M	5		0	0	0	(0+0.5x22)	0	0.5	22	0.25	(0.25+0.25x153)	0.25	0.25	153	0.375	speech delay and hyperactivity			0											0					0
M	5		0	0	0	(0+0.25x155)	0	0.25	155	0.125	(0+0.5x9)	0	0.5	9	0.25				0											0					0
F	3		0	0	0	(-0.25+1x175)	-0.25	1	175	0.25	(-0.5+1.5x14)	-0.5	1.5	14	0.25	fever			0											0					0
F	5		0	0	0	(-0.25+0.5x6)	-0.25	0.5	6	0	(0+0.5x176)	0	0.5	176	0.25	check up			0											0					0
M	8		0	0	0	(-0.25+0x90)	-0.25	0	90	-0.25	(-0.25+0x90)	-0.25	0	90	-0.25	check up			0											0					0
M	3		0	0	0	(-0.25+0.75x93)	-0.25	0.75	93	0.125	(0+0.5x102)	0	0.5	102	0.25	check up			0											0					0
M	10		0	0	0	(0.5+0.5x95)	0.5	0.5	95	0.75	(0.75+0.5x50)	0.75	0.5	50	1				0											0					0
F	4	asthma	1	0	0	(-0.25+0.5x177)	-0.25	0.5	177	0	(0+0.5x147)	0	0.5	147	0.25	mild asthma attack			0											0					0
F	4		1	0	0	(0+0.5x6)	0	0.5	6	0.25	(0+0.25x168)	0	0.25	168	0.125	check up			0											0					0
F	8		0	0	0	(0.25+0.25x81)	0.25	0.25	81	0.375	(0+0x90)	0	0	90	0	cough			0											0					0
M	10		0	0	0	(0.5+0.25x133)	0.5	0.25	133	0.625	(0.5+0.25x172)	0.5	0.25	172	0.625	urinary incontinence			0											0					0
F	6		0	0	0	(0.25+0.25x177)	0.25	0.25	177	0.375	(0.25+0.75x29)	0.25	0.75	29	0.625	normal check up			0											0					0
M	4		0	0	0	(0.75+0x90)	0.75	0	90	0.75	(0.75+0.75x11)	0.75	0.75	11	1.125				0											0					0
M	5		0	0	0	(-1+0.25x31)	-1	0.25	31	-0.875	(-0.5+0.5x158)	-0.5	0.5	158	-0.25	chronic diarrhea			0											0					0
F	3		0	0	0	(0.25+0.5x130)	0.25	0.5	130	0.5	(0.5+0x90)	0.5	0	90	0.5	allergic rhinitis			0											0					0
M	5	Kawasaki (before)	0	0	0	(1.75+0.25x170)	1.75	0.25	170	1.875	(1.5+0.25x59)	1.5	0.25	59	1.625				0											0					0
M	5		0	0	0	(-0.75+1x172)	-0.75	1	172	-0.25	(-0.5+0.5x166)	-0.5	0.5	166	-0.25				0											0					0
M	7		0	0	0	(0+0.5x51)	0	0.5	51	0.25	(0+1x148)	0	1	148	0.5				0											0					0
F	5		0	0	0	(0.25+1x3)	0.25	1	3	0.75	(1+0.75x6)	1	0.75	6	1.375				0											0					0
M	9		0	0	0	(0.75+0.25x6)	0.75	0.25	6	0.875	(0.75+0.25x179)	0.75	0.25	179	0.875	sneezing			0											0					0
F	9	nephrotic syndrome	0	0	0	(0.25+0x90)	0.25	0	90	0.25	(0.5+0x90)	0.5	0	90	0.5	hematuria			0											0					0
F	3	ASD	0	0	0	(-0.25+0.25x58)	-0.25	0.25	58	-0.125	(-0.25+0.75x171)	-0.25	0.75	171	0.125	ASD			0											0					0
F	9		0	0	0	(0.5+1x175)	0.5	1	175	1	(0.25+1.25x171)	0.25	1.25	171	0.875				0											0					0
F	6		0	0	0	(1.25+0.5x94)	1.25	0.5	94	1.5	(1+0.75x106)	1	0.75	106	1.375				0											0					0
M	6		0	0	0	(1+0x90)	1	0	90	1	(0.75+0.25x17)	0.75	0.25	17	0.875				0											0					0
F	9		0	0	0	(0.25+0x90)	0.25	0	90	0.25	(0.25+0.25x114)	0.25	0.25	114	0.375				0											0					0
F	6		0	0	0	(-1.75+0.5x146)	-1.75	0.5	146	-1.5	(-1.25+0.25x15)	-1.25	0.25	15	-1.125	bronchitis			1	20/70	0.28	0.552842	20/60	0.33	0.481486	(-1.25+0.25x80)	-1.25	0.25	80	-1.125	(-1.25+0.25x100)	-1.25	0.25	100	-1.125	0	0	f/u in 6-8 m	myopia
F	4		0	0	0	(0.75+0.75x108)	0.75	0.75	108	1.125	(0.5+0.75x65)	0.5	0.75	65	0.875	hematuria			0											0					0
M	5	tetralogy of follot	0	0	0	(0.25+0.5x85)	0.25	0.5	85	0.5	(0.25+0.25x80)	0.25	0.25	80	0.375				0											0					0
F	6	cardio	0	0	0	(0.25+0x90)	0.25	0	90	0.25	(0.5+0.25x33)	0.5	0.25	33	0.625				0											0					0
M	8	ITP	0	0	yes,GF	(0.5+0x90)	0.5	0	90	0.5	(0+0.25x17)	0	0.25	17	0.125				0											0					0
M	3		0	0	0	(-0.5+0.5x106)	-0.5	0.5	106	-0.25	(-0.25+0.25x77)	-0.25	0.25	77	-0.125	sinusitis			0											0					0
M	3		0	0	0	(-1.5+1x108)	-1.5	1	108	-1	(-1.25+1.25x68)	-1.25	1.25	68	-0.625				0											0					0
F	6		1	0	yes,brother	(0.5+0.25x72)	0.5	0.25	72	0.625	(0.5+0x90)	0.5	0	90	0.5				0											0					0
M	4	0	0	0	0	(+0.50+0.25x63)	0.5	0.25	63	0.625	(+0.50)	0.5	0	0	0.5				0
F	6		0	0	yes, GM and Father	(0.5+0.25x177)	0.5	0.25	177	0.625	(0+0.25x19)	0	0.25	19	0.125				0											0					0
M	3		0	0	yes,aunt and father	(1.25+0.5x107)	1.25	0.5	107	1.5	(0.25+0.5x93)	0.25	0.5	93	0.5				0											0					0
F	5		0	0	0	(0.25+0.25x76)	0.25	0.25	76	0.375	(0.75+0x90)	0.75	0	90	0.75				0											0					0
M	6		0	0	0	(0+0x90)	0	0	90	0	(0+0x90)	0	0	90	0	neurological problems		didn't catch pupils	0											0					0
M	9		0	0	0	(2.25+0.25x61)	2.25	0.25	61	2.375	(2+0.5x12)	2	0.5	12	2.25	trauma			1	20/20	0	0	20/20	0	0	(+1.25)	1.25	0	0	1.25	(+1.00+0.25x75)	1	0.25	75	1.125	0	0	f/u in 1 y	normal
M	6	pulmonary atresia, ebstein amomaly,hypothyroidism,twin brother born to C section	1	0	0	(-5+4.25x11)	-5	4.25	11	-2.875	(0.75+2.25x2)	0.75	2.25	2	1.875	glandular problems		did not come on appointment, reschedule another appointment	1											0					0
M	4		0	NLDO did 2 surgeries	0	(0+0x90)	0	0	90	0	(0+0x90)	0	0	90	0			needs eye exam;do not want to reply	0											0					0
M	6		0	0	0	(0+0x90)	0	0	90	0	(0+0x90)	0	0	90	0			check chart at Dr.Al-Haddad's private clinics.	0											0					0
F	3		0	0	0	(-0.50+1.00x63)	-0.5	1	63	0	(-0.50+0.50x37)	-0.5	0.5	37	-0.25
F	6		0	0		(0.75+2.25x98)	0.75	2.25	98	1.875	(0.25+3.25x73)	0.25	3.25	73	1.875				1	20/80		0.6	20/80		0.6	(+4.00+2.50x100)	4	2.5	100	5.25	(+4.00+2.75x75)	4	2.75	75	5.375	ortho	ortho	in 2 m in OPD	high hyperopia+astigmatism
F	5		0	0	0	(1.5+2x90)	1.5	2	90	2.5	(2+1.25x85)	2	1.25	85	2.625				1											0					0
M	6		0	0	mum	(-0.75+2x96)	-0.75	2	96	0.25	(0+1.25x87)	0	1.25	87	0.625				1	20/30		0.17	20/30		0.17	(-0.75+2.25x95)	-0.76	2.25	95	0.365	(plano+1.75x80)	0	1.75	80	0.875	ortho	ortho	F/U in 6 months	mild myopia + astigmatism
M	6		0	0	mum's side	(0+0x90)	0	0	90	0	(0+0x90)	0	0	90	0			didn't catch pupils	1	20/30		0.17	20/30		0.17	(+1.00+3.50x90)	1	3.5	90	2.75	(+0.25+4.50x90)	0.25	4.5	90	2.5	ortho	ortho		astigmatism
M	8		0	0	0	(0+0x90)	0	0	90	0	(0+0x90)	0	0	90	0			didn't catch pupils; travelled to Iraq	0											0					0
M	9		0	0		(-1.75+0.25x30)	-1.75	0.25	30	-1.625	(-2+0.25x147)	-2	0.25	147	-1.875			already wears glasses	1											0					0
M	6		0	0	0	(0.5+0.75x79)	0.5	0.75	79	0.875	(0.75+0.75x106)	0.75	0.75	106	1.125	Isovalic aciduria+school difficulties			0											0					0
F	6		0	0	0	(-1.75+0.25x43)	-1.75	0.25	43	-1.625	(-0.25+0.25x176)	-0.25	0.25	176	-0.125	fever			1	20/25		0.1	20/25-		0.1	(+2.75)	2.75	0	0	2.75	(+3.50)	3.5	0	0	3.5			F/U in 2 months
M	5		0	0	mum's parents	(0+0.25x37)	0	0.25	37	0.125	(0.25+0.25x166)	0.25	0.25	166	0.375	vaccine			0											0					0
F	6	asthma	1	0	mum's parents	(0.25+0.25x149)	0.25	0.25	149	0.375	(0.5+0x90)	0.5	0	90	0.5				0											0					0
F	3		0	0	0	(0+0x90)	0	0	90	0	(0.25+0.5x97)	0.25	0.5	97	0.5				0											0					0
M	6		0	0	0	(1+0.25x107)	1	0.25	107	1.125	(0.5+0.5x122)	0.5	0.5	122	0.75				0											0					0
F	3		0	0	mum and dad	(0+0.5x76)	0	0.5	76	0.25	(-0.25+0.5x103)	-0.25	0.5	103	0				0											0					0
M	3		0	0	0	(0.75+0.5x88)	0.75	0.5	88	1	(0.75+0.25x102)	0.75	0.25	102	0.875	vaccine			0											0					0
F	4	scoliotic deformity	0	0	0	(-0.25+0.5x95)	-0.25	0.5	95	0	(0+0.5x81)	0	0.5	81	0.25	scoliotic deformity			0											0					0
M	10		0	0	0	(0.25+0.25x160)	0.25	0.25	160	0.375	(0.5+0.25x22)	0.5	0.25	22	0.625				0											0					0
M	4		0	0	0	(0.25+0.5x81)	0.25	0.5	81	0.5	(0.25+0.5x93)	0.25	0.5	93	0.5				0											0					0
M	8		0	0	0	(-0.25+0.75x164)	-0.25	0.75	164	0.125	(-0.5+0.75x3)	-0.5	0.75	3	-0.125				0											0					0
F	8		0	0	0	(0.25+0.25x65)	0.25	0.25	65	0.375	(0.25+0.5x99)	0.25	0.5	99	0.5	perineal pain			0											0					0
M	6		0	0	mum's parents and sisters	(0+0.25x64)	0	0.25	64	0.125	(0.5+0x90)	0.5	0	90	0.5				0											0					0
M	3		0	0	mum	(0+0.75x106)	0	0.75	106	0.375	(0.75+0.5x84)	0.75	0.5	84	1				0											0					0
M	4		0	0	0	(1.5+0.25x59)	1.5	0.25	59	1.625	(1.25+0.5x118)	1.25	0.5	118	1.5				0											0					0
F	10		0	0	0	(0+0.25x124)	0	0.25	124	0.125	(0+0.25x82)	0	0.25	82	0.125				0											0					0
M	4		0	0	yes,mum's family	(0.5+0.25x133)	0.5	0.25	133	0.625	(0.25+0.25x148)	0.25	0.25	148	0.375				0											0					0
M	10		0	0	0	(0+0x90)	0	0	90	0	(-0.25+0.75x131)	-0.25	0.75	131	0.125				0											0					0
F	7		0	0	0	(0.75+0.25x47)	0.75	0.25	47	0.875	(0.5+0.25x129)	0.5	0.25	129	0.625				0											0					0
F	8		0	0	0	(0+1x98)	0	1	98	0.5	(0.5+0.25x77)	0.5	0.25	77	0.625				0											0					0
F	10		0	0	mum	(-1+0x90)	-1	0	90	-1	(-1.25+0x90)	-1.25	0	90	-1.25				0											0					0
M	5		0	0		(1+0.25x61)	1	0.25	61	1.125	(1.5+0.25x69)	1.5	0.25	69	1.625				0											0					0
M	8		0	0	Dad astigmatic	(0.25+0.5x87)	0.25	0.5	87	0.5	(0.25+0.25x157)	0.25	0.25	157	0.375				0											0					0
M	5		0	0	Dad and mum	(-0.25+0.5x76)	-0.25	0.5	76	0	(0+0x90)	0	0	90	0				0											0					0
M	6		0	0	mum	(-1+1x86)	-1	1	86	-0.5	(-0.5+0.5x79)	-0.5	0.5	79	-0.25				0											0					0
F	3	diGeorges syndrome	0	0	0	(0+0x90)	0	0	90	0	(0+0x90)	0	0	90	0				1	alternates			alternates			(-5.00+1.50x90)	-5	1.5	90	-4.25	(-7.00+3.00x90)	-7	3	90	-5.5			in 1 m in OPD	tortuous vessels
M	6		1	0		(0.5+0.25x80)	0.5	0.25	80	0.625	(0.75+0.25x75)	0.75	0.25	75	0.875				0											0					0
M	4	congenital heart anomaly	0	0		(1.25+2.25x96)	1.25	2.25	96	2.375	(1.5+2.5x95)	1.5	2.5	95	2.75				1	20/50		0.39	20/40		0.3	(+1.25+1.50x90)	1.25	1.5	90	2	(+1.25+1.50x90)	1.25	1.5	90	2				astigmatism
M	6		0	0		(-0.25+0.5x88)	-0.25	0.5	88	0	(-0.25+0.75x86)	-0.25	0.75	86	0.125				0										0	0					0
M	10		0	0		(0.75+0x90)	0.75	0	90	0.75	(1+0.25x1)	1	0.25	1	1.125				0											0					0
M	10		0	0		(0+0.25x117)	0	0.25	117	0.125	(0.75+0.5x74)	0.75	0.5	74	1				0											0					0
M	3		0	0	mum's side	(0+1x116)	0	1	116	0.5	(0.25+0.25x29)	0.25	0.25	29	0.375				0											0					0
F	4		0	0		(0+0.5x167)	0	0.5	167	0.25	(0.25+0.25x10)	0.25	0.25	10	0.375				0											0					0
M	9		0	0	mum	(0.75+0.25x104)	0.75	0.25	104	0.875	(0.5+0.25x74)	0.5	0.25	74	0.625				0											0					0
M	3		0	0	0	(0+0x90)	0	0	90	0	(0+0x90)	0	0	90	0				0											0					0
M	5		0	0	dad	(0+0.5x106)	0	0.5	106	0.25	(0.5+0.5x83)	0.5	0.5	83	0.75				0											0					0
F	7		1	0	dad	(0+0.25x25)	0	0.25	25	0.125	(0+0.25x19)	0	0.25	19	0.125				0											0					0
F	2		0	0		(0+0.25x98)	0	0.25	98	0.125	(-0.25+0.25x46)	-0.25	0.25	46	-0.125				0											0					0
M	3		1	0	0	(0.75+0.75x173)	0.75	0.75	173	1.125	(0.75+1x4)	0.75	1	4	1.25				0																0
M	3	Asthma	0	0	0	(-0.25+0.5x85)	-0.25	0.5	85	0	(-0.25+0.25x136)	-0.25	0.25	136	-0.125				0																0
M	7	sickle cell anemia	0	0	0	(0.25+0.5x109)	0.25	0.5	109	0.5	(0.25+0.25x76)	0.25	0.25	76	0.375				0																0
F	7		0	0	0	(0.25+0.5x37)	0.25	0.5	37	0.5	(0.25+0x90)	0.25	0	90	0.25				0											0					0
F	3		0	0	0	(0.25+0.5x120)	0.25	0.5	120	0.5	(0.25+0.5x55)	0.25	0.5	55	0.5				0											0					0
M	2		0	0	0	(0.75+1.5x94)	0.75	1.5	94	1.5	(0.25+1.75x87)	0.25	1.75	87	1.125			according to new criteria, doesn't need referral	0											0					0
M	5		0	0	0	(-0.5+0.25x90)	-0.5	0.25	90	-0.375	(-0.75+1.5x84)	-0.75	1.5	84	0				0											0					0
M	8	speech delay	0	0	0	(0+0.5x18)	0	0.5	18	0.25	(0.25+0.5x121)	0.25	0.5	121	0.5				0											0					0
F	7		0	0	0	(-1+0.5x21)	-1	0.5	21	-0.75	(0+0x90)	0	0	90	0	flagrant strabismus in left eye: esotropia			0											0					0
F	8		0	0	0	(0.75+0.25x58)	0.75	0.25	58	0.875	(0.25+0.25x139)	0.25	0.25	139	0.375				0											0					0
F	7		0	0	0	(1.5+0.5x122)	1.5	0.5	122	1.75	(0.75+0.25x167)	0.75	0.25	167	0.875				0											0					0
M	3		0	0	0	(0.5+0.25x93)	0.5	0.25	93	0.625	(0.75+0.5x67)	0.75	0.5	67	1				0											0					0
M	6		0	0	mum	(0.5+1.25x95)	0.5	1.25	95	1.125	(0+0.75x86)	0	0.75	86	0.375				0											0					0
F	5		0	0	0	(0.5+1.5x63)	0.5	1.5	63	1.25	(0.75+1.00x79)	0.75	1	79	1.25				0
M	4		0	0	0	(-0.5+0.75x84)	-0.5	0.75	84	-0.125	(0+0.5x65)	0	0.5	65	0.25				0											0					0
F	6		0	0	0	(0.5+0.5x91)	0.5	0.5	91	0.75	(0.25+0.25x127)	0.25	0.25	127	0.375				0											0					0
F	2	lung disease	0	0	0	(0.5+1x1)	0.5	1	1	1	(0.75+0.5x12)	0.75	0.5	12	1				0											0					0
M	4		0	0	0	(1.75+0.5x88)	1.75	0.5	88	2	(1.5+0.5x104)	1.5	0.5	104	1.75				0											0					0
M	4	speech delay	0	0	0	(0.75+0.75x21)	0.75	0.75	21	1.125	(1+0.75x178)	1	0.75	178	1.375				0											0					0
M	4		0	0	0	(0.25+0.75x118)	0.25	0.75	118	0.625	(0.25+0.5x65)	0.25	0.5	65	0.5				0											0					0
F	3		0	0	dad's side	(0+1.25x91)	0	1.25	91	0.625	(0.25+0.75x77)	0.25	0.75	77	0.625				0											0					0
F	8		0	0	dad's side	(1.5+0.5x89)	1.5	0.5	89	1.75	(1.5+0.25x102)	1.5	0.25	102	1.625				0											0					0
F	3	constipation chronic	0	0	0	(0.5+0.5x98)	0.5	0.5	98	0.75	(0.5+0.75x95)	0.5	0.75	95	0.875				0											0					0
M	2	IBD	0	0	0	(-1.25+1x82)	-1.25	1	82	-0.75	(1+0.5x95)	1	0.5	95	1.25				0											0					0
M	2	ASD	0	0	cousins	(0.75+0.5x30)	0.75	0.5	30	1	(0.75+0.25x13)	0.75	0.25	13	0.875				0											0					0
M	3		0	0	cousins	(0.75+0.5x24)	0.75	0.5	24	1	(0.5+0.75x150)	0.5	0.75	150	0.875				0											0					0
M	3		0	0	0	(0.75+0.25x60)	0.75	0.25	60	0.875	(0.25+0.25x113)	0.25	0.25	113	0.375				0											0					0
M	3		0	0	0	(1.5+0.5x106)	1.5	0.5	106	1.75	(0+0.25x45)	0	0.25	45	0.125				0											0					0
F	6		0	0	0	(0.25+0.5x177)	0.25	0.5	177	0.5	(0.5+0x90)	0.5	0	90	0.5				0											0					0
M	7		0	0	0	(-0.25+0.75x116)	-0.25	0.75	116	0.125	(0+0.5x76)	0	0.5	76	0.25				0											0					0
M	7		0	0	0	(1+0.25x10)	1	0.25	10	1.125	(1.25+0.25x161)	1.25	0.25	161	1.375				0											0					0
M	5		0	0	mum astigmatic did lasik surgery	(-0.5+0.5x152)	-0.5	0.5	152	-0.25	(-0.25+0.5x37)	-0.25	0.5	37	0				0											0					0
M	2		0	0	0	(-0.25+0x90)	-0.25	0	90	-0.25	(-0.25+0.25x93)	-0.25	0.25	93	-0.125				0											0					0
M	7	seizures	0	0	0	(-0.25+0x90)	-0.25	0	90	-0.25	(-0.5+0.25x117)	-0.5	0.25	117	-0.375				0											0					0
M	6		1	0	0	(-0.25+0.25x85)	-0.25	0.25	85	-0.125	(-0.5+1x104)	-0.5	1	104	0				0											0					0
M	6		0	0	mum's side	(-0.25+0.25x8)	-0.25	0.25	8	-0.125	(-0.25+0.25x48)	-0.25	0.25	48	-0.125				0											0					0
F	3		1	0	mum and dad's side	(-0.5+0.75x96)	-0.5	0.75	96	-0.125	(-0.5+0.75x78)	-0.5	0.75	78	-0.125				0											0					0
M	6		0	0	mum and dad's side	(0.75+1.00x105)	0.75	1	105	1.25	(0.75+2.75x86)	0.75	2.75	86	2.125				1											0					0
M	6		0	0	0	(0+0.25x69)	0	0.25	69	0.125	(0+0x90)	0	0	90	0				0											0					0
F	6		0	0	0	(0.5+1.75x82)	0.5	1.75	82	1.375	(0.5+0.75x103)	0.5	0.75	103	0.875				1											0					0
M	6		0	0	0	(-0.25+0.5x103)	-0.25	0.5	103	0	(-0.5+0.5x87)	-0.5	0.5	87	-0.25				0											0					0
F	2	respiratory problems	0	0	mum's side	(1.5+3.25x98)	1.5	3.25	98	3.125	(1.75+2.75x82)	1.75	2.75	82	3.125				1											0					0
F	2	hyperactivity	0	0	mum's side	(0.5+0.25x157)	0.5	0.25	157	0.625	(0.75+0.25x36)	0.75	0.25	36	0.875				0											0					0
F	3	asthma	0	0	dad's side	(0+0.5x90)	0	0.5	90	0.25	(0+0.5x76)	0	0.5	76	0.25				0											0					0
F	5	asthma	0	0	dad's side	(-0.25+1x63)	-0.25	1	63	0.25	(-0.25+0.75x113)	-0.25	0.75	113	0.125				0											0					0
F	4	sickle cell anemia	0	0	0	(0.5+0.25x158)	0.5	0.25	158	0.625	(0.5+0.25x4)	0.5	0.25	4	0.625				0											0					0
M	4		0	0	0	(-0.25+0.5x85)	-0.25	0.5	85	0	(-0.5+0.75x94)	-0.5	0.75	94	-0.125				0											0					0
M	7		0	0	0	(-0.75+0.25x86)	-0.75	0.25	86	-0.625	(0+0.5x91)	0	0.5	91	0.25				0											0					0
M	3	allergic rhinitis	0	0	mum's side	(0+0x90)	0	0	90	0	(-0.25+0.25x28)	-0.25	0.25	28	-0.125				0											0					0
M	2		0	0	mum's side	(0.25+0.25x77)	0.25	0.25	77	0.375	(0.25+0.25x87)	0.25	0.25	87	0.375				0											0					0
M	3		0	0	0	(0.75+1.75x104)	0.75	1.75	104	1.625	(0.5+1x75)	0.5	1	75	1				0											0					0
F	2		0	0	0	(-0.75+0.25x52)	-0.75	0.25	52	-0.625	(-0.25+0.25x66)	-0.25	0.25	66	-0.125				0											0					0
F	4		0	0	0	(0.75+0.75x10)	0.75	0.75	10	1.125	(-0.25+0.75x170)	-0.25	0.75	170	0.125				0											0					0
F	2		0	0	0	(0.25+0.75x81)	0.25	0.75	81	0.625	(0+0.25x93)	0	0.25	93	0.125				0											0					0
F	9	ASD	0	0	0	(0.25+0.5x174)	0.25	0.5	174	0.5	(0.75+0.25x170)	0.75	0.25	170	0.875				0											0					0
F	5		0	0	0	(0.75+1.5x90)	0.75	1.5	90	1.5	(-3.25+0.75x84)	-3.25	0.75	84	-2.875				1											0					0
F	5		0	0	0	(-0.25+0.75x91)	-0.25	0.75	91	0.125	(0+0.75x84)	0	0.75	84	0.375				0											0					0
F	7	sickle cell anemia	0	0	0	(1+0.25x85)	1	0.25	85	1.125	(1.5+0.5x56)	1.5	0.5	56	1.75				0											0					0
F	6		0	0	0	(0.75+0.5x79)	0.75	0.5	79	1	(0+0.25x108)	0	0.25	108	0.125				0											0					0
M	5		0	0	0	(0.25+0.25x26)	0.25	0.25	26	0.375	(0+0.25x150)	0	0.25	150	0.125				0											0					0
M	6		0	0	0	(0.75+0.75x84)	0.75	0.75	84	1.125	(0.75+0.25x80)	0.75	0.25	80	0.875				0											0					0
M	9	nephrotic syndrome	0	0	0	(0+0.5x83)	0	0.5	83	0.25	(0.5+0.5x92)	0.5	0.5	92	0.75				0											0					0
F	4		0	0	0	(-0.5+0.75x97)	-0.5	0.75	97	-0.125	(-0.75+0.25x116)	-0.75	0.25	116	-0.625				0											0					0
M	3		0	0	mum's side	(-0.25+0.5x86)	-0.25	0.5	86	0	(0+0.25x94)	0	0.25	94	0.125				0											0					0
M	10	hyperactivity	0	0	0	(1.5+0.25x107)	1.5	0.25	107	1.625	(1.25+0.25x51)	1.25	0.25	51	1.375				0											0					0
M	5		0	0	0	(0.75+0x90)	0.75	0	90	0.75	(0.5+0.5x68)	0.5	0.5	68	0.75				0											0					0
M	3	dyspnea	0	0	0	(0.25+0.5x83)	0.25	0.5	83	0.5	(0+0.25x97)	0	0.25	97	0.125				0											0					0
F	3		1	0	0	(0+0x90)	0	0	90	0	(0+0x90)	0	0	90	0			unable to focus; has flagrant strabismus	0											0					0
F	9		0	0	0	(0.5+0.25x9)	0.5	0.25	9	0.625	(0.75+0.25x8)	0.75	0.25	8	0.875				0											0					0
M	8		0	0	0	(-2+0.25x39)	-2	0.25	39	-1.875	(-2+0.25x124)	-2	0.25	124	-1.875				0											0					0
M	8		0	0	0	(-0.25+0x90)	-0.25	0	90	-0.25	(-0.5+0.25x32)	-0.5	0.25	32	-0.375				0											0					0
M	5		0	0	0	(0+0.25x122)	0	0.25	122	0.125	(0+1x63)	0	1	63	0.5				0											0					0
F	7	poor nutrition	0	0	0	(1+0x90)	1	0	90	1	(1+0x90)	1	0	90	1				0											0					0
M	6		0	0	yes, GF has hyperopia	(1+2.25x61)	1	2.25	61	2.125	(1.5+3x110)	1.5	3	110	3			already known to be hyperopic and is wearing glasses	1											0					0
F	5		0	0	0	(-0.25+0.75x79)	-0.25	0.75	79	0.125	(0+0.75x112)	0	0.75	112	0.375				0
M	4		0	0	0	(0.5+0.25x95)	0.5	0.25	95	0.625	(0.75+0.25x77)	0.75	0.25	77	0.875				0
M	4	congenital deformality	0	0	uncles	(0+1.25x7)	0	1.25	7	0.625	(0.5+0.75x8)	0.5	0.75	8	0.875				0											0					0
F	4		0	0	0	(0+0.25x177)	0	0.25	177	0.125	(0.25+0.5x21)	0.25	0.5	21	0.5				0											0					0
F	10		0	0	0	(0+0.25x29)	0	0.25	29	0.125	(-1.25+0.5x126)	-1.25	0.5	126	-1				0											0					0
M	3		0	0	0	(0.5+0x90)	0.5	0	90	0.5	(0.5+0.25x117)	0.5	0.25	117	0.625				0											0					0
F	3	Liver disease	0	0	0	(-2.5+2x70)	-2.5	2	70	-1.5	(-1.5+1.5x78)	-1.5	1.5	78	-0.75				0											0					0
M	6		0	0	0	(0.5+0x90)	0.5	0	90	0.5	(0.5+0.25x75)	0.5	0.25	75	0.625				0											0					0
F	5	cardio	0	0	0	(0+1x87)	0	1	87	0.5	(0+1.5x86)	0	1.5	86	0.75				0											0					0
F	5		0	0	0	(0.75+0.5x173)	0.75	0.5	173	1	(0.5+0.5x9)	0.5	0.5	9	0.75				0											0					0
F	7		0	0	0	(0.75+0.25x145)	0.75	0.25	145	0.875	(1+0.25x157)	1	0.25	157	1.125				0											0					0
M	7		0	0	0	(0.75+0.5x154)	0.75	0.5	154	1	(0.25+0.75x70)	0.25	0.75	70	0.625				0											0					0
F	6		0	0	0	(0+0x90)	0	0	90	0	(0+0x90)	0	0	90	0				0											0					0
F	4		0	0	0	(0.5+0.25x97)	0.5	0.25	97	0.625	(0.5+0.25x74)	0.5	0.25	74	0.625				0											0					0
M	2		0	0	0	(-0.5+0.25x153)	-0.5	0.25	153	-0.375	(-0.25+0.75x59)	-0.25	0.75	59	0.125	speech delay			0											0					0
M	4		0	0	0	(-0.5+0.5x94)	-0.5	0.5	94	-0.25	(-1.5+1x106)	-1.5	1	106	-1				0											0					0
F	2		0	0	0	(0.25+0.5x55)	0.25	0.5	55	0.5	(0.5+0.25x145)	0.5	0.25	145	0.625				0											0					0
M	6		0	0	0	(-0.25+0.5x123)	-0.25	0.5	123	0	(0+0.25x69)	0	0.25	69	0.125				0											0					0
M	2		0	0	0	(1.5+0x90)	1.5	0	90	1.5	(1.5+0.5x56)	1.5	0.5	56	1.75				0											0					0
M	5		0	0	0	(0.25+0.5x173)	0.25	0.5	173	0.5	(0+0.25x152)	0	0.25	152	0.125				0											0					0
M	6		0	0	0	(0.25+0.5x14)	0.25	0.5	14	0.5	(0+0.25x176)	0	0.25	176	0.125				0											0					0
F	6		0	0	0	(0.75+0.25x93)	0.75	0.25	93	0.875	(1+0.5x161)	1	0.5	161	1.25				0											0					0
M	5		0	0	0	(0.25+0.5x58)	0.25	0.5	58	0.5	(0.25+0.5x131)	0.25	0.5	131	0.5				0											0					0
F	2		0	0	0	(0.25+1x80)	0.25	1	80	0.75	(0.75+0.75x90)	0.75	0.75	90	1.125				0											0					0
M	3		0	0	0	(1+0.5x79)	1	0.5	79	1.25	(0.5+0.5x4)	0.5	0.5	4	0.75				0											0					0
M	5		0	0	0	(0+0.5x22)	0	0.5	22	0.25	(0+0.5x141)	0	0.5	141	0.25				0											0					0
M	2		0	0	mum's side	(0+0.25x119)	0	0.25	119	0.125	(-0.25+0.25x145)	-0.25	0.25	145	-0.125				0											0					0
M	5		0	0	0	(0+0.25x179)	0	0.25	179	0.125	(0+0x90)	0	0	90	0				0											0					0
M	5		0	0	0	(0.25+1x103)	0.25	1	103	0.75	(0+1x86)	0	1	86	0.5				0											0					0
M	3		0	0	0	(-0.5+0.5x86)	-0.5	0.5	86	-0.25	(-0.75+0.75x103)	-0.75	0.75	103	-0.375				0											0					0
M	4		0	0	0	(0.5+0.5x84)	0.5	0.5	84	0.75	(0.25+1.5x92)	0.25	1.5	92	1				0											0					0
M	5		0	0	0	(0.5+0.25x117)	0.5	0.25	117	0.625	(1.5+0x90)	1.5	0	90	1.5				0											0					0
M	7	down syndrome	0	0	0	(0+0x90)	0	0	90	0	(0+0x90)	0	0	90	0			did not catch pupils	0											0					0
M	2		0	0	0	(-0.5+0.5x80)	-0.5	0.5	80	-0.25	(-0.5+0.25x120)	-0.5	0.25	120	-0.375				0											0					0
M	4		0	0	0	(0.25+0.25x89)	0.25	0.25	89	0.375	(0.5+0.25x89)	0.5	0.25	89	0.625				0											0					0
M	7		0	0	0	(1.75+0.5x55)	1.75	0.5	55	2	(0.75+0.75x88)	0.75	0.75	88	1.125				0											0					0
M	8		0	0	0	(1.5+1x94)	1.5	1	94	2	(0.75+1.25x91)	0.75	1.25	91	1.375				0											0					0
M	5		0	0	0	(-0.5+0.25x73)	-0.5	0.25	73	-0.375	(-0.75+0.25x147)	-0.75	0.25	147	-0.625				0											0					0
F	6		0	0	hyperopia	(0+1x94)	0	1	94	0.5	(0.25+0.5x85)	0.25	0.5	85	0.5				0											0					0
F	5		0	0	0	(0.75+0.25x115)	0.75	0.25	115	0.875	(0.25+0.25x62)	0.25	0.25	62	0.375				0											0					0
F	5		0	0	0	(0.25+0.75x86)	0.25	0.75	86	0.625	(0.75+0.5x112)	0.75	0.5	112	1				0											0					0
F	7		0	0	0	(0.25+0.25x106)	0.25	0.25	106	0.375	(0.25+0.25x35)	0.25	0.25	35	0.375				0											0					0
M	4		0	0	0	(0+0.25x107)	0	0.25	107	0.125	(0+0.5x81)	0	0.5	81	0.25				0											0					0
M	6		0	0	0	(0.75+0.25x13)	0.75	0.25	13	0.875	(1+0.25x116)	1	0.25	116	1.125				0											0					0
F	4		0	0	0	(0.5+0.25x105)	0.5	0.25	105	0.625	(0.25+0.25x56)	0.25	0.25	56	0.375				0											0					0
M	5		0	0	dad's side	(0+0.5x107)	0	0.5	107	0.25	(-0.25+0.25x81)	-0.25	0.25	81	-0.125				0											0					0
F	3		0	0	0	(0.25+0.25x35)	0.25	0.25	35	0.375	(0.25+0.25x11)	0.25	0.25	11	0.375				0											0					0
F	2		0	0	0	(-0.25+1.25x86)	-0.25	1.25	86	0.375	(-0.75+1x77)	-0.75	1	77	-0.25				0											0					0
F	3		0	0	0	(0+0.5x95)	0	0.5	95	0.25	(0+0.25x12)	0	0.25	12	0.125				0											0					0
F	2		0	0	0	(-0.5+0.5x51)	-0.5	0.5	51	-0.25	(-0.25+0.5x167)	-0.25	0.5	167	0				0											0					0
F	3		0	0	0	(-1.25+0.75x72)	-1.25	0.75	72	-0.875	(-1+0.5x100)	-1	0.5	100	-0.75				0											0					0
M	2		0	0	father	(0+0.5x96)	0	0.5	96	0.25	(-0.25+0.5x83)	-0.25	0.5	83	0				0											0					0
F	2		0	0	mother	(-0.25+0.5x153)	-0.25	0.5	153	0	(-0.25+0.25x93)	-0.25	0.25	93	-0.125				0											0					0
F	2		0	0	mum has cornea problems+lasik surgery	(0.25+0.25x154)	0.25	0.25	154	0.375	(0.25+0.25x98)	0.25	0.25	98	0.375				0											0					0
F	3		0	0	dad	(0.5+0.25x45)	0.5	0.25	45	0.625	(0.25+0.25x172)	0.25	0.25	172	0.375				0											0					0
F	4		0	0	0	(-0.25+0.25x33)	-0.25	0.25	33	-0.125	(0+0.25x74)	0	0.25	74	0.125				0											0					0
F	6	LCH	0	0	0	(0+0.25x132)	0	0.25	132	0.125	(0+0.25x61)	0	0.25	61	0.125				0											0					0
F	4		1	0	0	(-1.25+0.75x97)	-1.25	0.75	97	-0.875	(-1.25+1.25x95)	-1.25	1.25	95	-0.625				0											0					0
F	3		0	0	0	(0.5+1x99)	0.5	1	99	1	(1+0.25x50)	1	0.25	50	1.125				0											0					0
F	6		0	0	0	(-0.5+0.5x87)	-0.5	0.5	87	-0.25	(-0.5+0.25x77)	-0.5	0.25	77	-0.375				0											0					0
M	2		0	0	mum and dad	(1+1x33)	1	1	33	1.5	(1+0.25x166)	1	0.25	166	1.125				0											0					0
M	2		0	0	0	(-0.5+0.5x62)	-0.5	0.5	62	-0.25	(-0.5+0.25x179)	-0.5	0.25	179	-0.375				0											0					0
F	5		0	0	0	(1.75+0.25x74)	1.75	0.25	74	1.875	(1.75+0.5x112)	1.75	0.5	112	2				0											0					0
F	5		0	0	0	(0.5+0.25x3)	0.5	0.25	3	0.625	(0.75+0.75x172)	0.75	0.75	172	1.125				0											0					0
F	7		0	0	0	(0.5+0.5x87)	0.5	0.5	87	0.75	(0.25+0.5x96)	0.25	0.5	96	0.5				0											0					0
M	5		0	0	mum hyperopic	(0.5+1x167)	0.5	1	167	1	(1.75+0.75x32)	1.75	0.75	32	2.125				0											0					0
F	6		0	0	0	(0.5+0x90)	0.5	0	90	0.5	(0.5+0.25x58)	0.5	0.25	58	0.625				0											0					0
F	4		0	0	0	(0.25+1.5x100)	0.25	1.5	100	1	(-0.25+1.25x74)	-0.25	1.25	74	0.375				0											0					0
F	4		0	0	mother myopic	(0.5+0.25x123)	0.5	0.25	123	0.625	(0.5+0.25x56)	0.5	0.25	56	0.625				0											0					0
F	6		0	0	0	(0+0.25x10)	0	0.25	10	0.125	(0+0.25x77)	0	0.25	77	0.125				0											0					0
M	5		0	0	0	(0.5+2.25x67)	0.5	2.25	67	1.625	(1.5+2.25x93)	1.5	2.25	93	2.625			already wears glasses	1	20/25		0.096	20/30		0.176	(+4.50+2.50x90)	4.5	2.5	90	5.75	(5.50+2.50x100)	5.5	2.5	100	6.75	0	0	f/u in 1 month	hyperopia + astigmatism
F	3		0	0	0	(0+0.75x74)	0	0.75	74	0.375	(0.25+0.5x129)	0.25	0.5	129	0.5				0											0					0
M	3		0	0	mother myopic	(-0.75+1x97)	-0.75	1	97	-0.25	(-0.25+0.5x70)	-0.25	0.5	70	0				0											0					0
M	6		1	0	father strabismic	(0.25+0.25x12)	0.25	0.25	12	0.375	(0.5+0x90)	0.5	0	90	0.5				0											0					0
M	5		0	0	0	(0.5+0.75x79)	0.5	0.75	79	0.875	(0.25+0.75x92)	0.25	0.75	92	0.625				0											0					0
F	3		0	0	0	(-0.25+0.75x77)	-0.25	0.75	77	0.125	(0.25+0.25x88)	0.25	0.25	88	0.375				0											0					0
M	4	cardiac problem	0	0	0	(-1+0.75x88)	-1	0.75	88	-0.625	(-0.75+0.5x77)	-0.75	0.5	77	-0.5				0											0					0
F	3		0	0	0	(0+0.25x91)	0	0.25	91	0.125	(-0.25+1.5x78)	-0.25	1.5	78	0.5				0											0					0
M	4		0	0	father and mother myopic and astigmatism and dad cornea implantation	(0+0.5x8)	0	0.5	8	0.25	(0+0.5x153)	0	0.5	153	0.25				0											0					0
F	3	can't hear	0	0	0	(0.5+0x90)	0.5	0	90	0.5	(0.5+0.25x137)	0.5	0.25	137	0.625				0											0					0
M	2		0	0	0	(0+0.5x112)	0	0.5	112	0.25	(0+1x53)	0	1	53	0.5				0											0					0
M	3		0	0	0	(-0.25+0.5x69)	-0.25	0.5	69	0	(0+1x116)	0	1	116	0.5				0											0					0
F	3		0	0	0	(-2.25+0.75x88)	-2.25	0.75	88	-1.875	(-2.75+0.75x99)	-2.75	0.75	99	-2.375				0											0					0
F	3		0	0	0	(-5.75+3.75x90)	-5.75	3.75	90	-3.875	(-4.75+2.75x95)	-4.75	2.75	95	-3.375				1											0					0
M	3		0	0	mother myopic	(1.25+0.25x140)	1.25	0.25	140	1.375	(1.25+0.25x140)	1.25	0.25	140	1.375				0											0					0
M	3	asthma	0	0	mother myopic	(0.25+0.5x99)	0.25	0.5	99	0.5	(0.25+0.75x90)	0.25	0.75	90	0.625				0											0					0
M	3		0	0	0	(0+0.25x121)	0	0.25	121	0.125	(0+0.25x167)	0	0.25	167	0.125				0											0					0
M	4		0	0	father mild myopia	(0.5+0.25x7)	0.5	0.25	7	0.625	(0.5+0.5x164)	0.5	0.5	164	0.75				0											0					0
M	2		0	0		(-0.75+0.75x18)	-0.75	0.75	18	-0.375	(-0.75+1.25x176)	-0.75	1.25	176	-0.125				0											0					0
F	5		0	0	0	(0.75+0.5x176)	0.75	0.5	176	1	(1+0.75x177)	1	0.75	177	1.375				0											0					0
F	2		0	0	0	(0+0.25x170)	0	0.25	170	0.125	(-0.5+0.25x51)	-0.5	0.25	51	-0.375				0											0					0
F	3		0	0	0	(0+0x90)	0	0	90	0	(0+0.25x93)	0	0.25	93	0.125				0											0					0
M	3		0	0	0	(4+0.75x20)	4	0.75	20	4.375	(3+0.75x152)	3	0.75	152	3.375				1	20/40		0.301	20/40		0.301	(+4.00+0.50x80)	4	0.5	80	4.25	(+5.00)	5	0	0	5	0	0	f/u in 2 months	hyperopia
F	5		0	0	father high myopia	(-0.25+0.25x175)	-0.25	0.25	175	-0.125	(-0.25+0x90)	-0.25	0	90	-0.25				0											0					0
F	3		0	0	father hyperopia	(-0.5+0.5x103)	-0.5	0.5	103	-0.25	(-0.25+0.5x86)	-0.25	0.5	86	0				0											0					0
M	2		0	0	0	(-1.5+0.75x167)	-1.5	0.75	167	-1.125	(-0.5+1.25x20)	-0.5	1.25	20	0.125				0											0					0
F	4		0	0	0	(1.5+1.25x159)	1.5	1.25	159	2.125	(0.75+1.25x19)	0.75	1.25	19	1.375				0											0					0
M	2		0	0	0	(0+0.2x96)	0	0.2	96	0.1	(0+0.5x51)	0	0.5	51	0.25				0											0					0
F	2		1	0	0	(-0.5+0.5x108)	-0.5	0.5	108	-0.25	(-0.5+0.5x55)	-0.5	0.5	55	-0.25				0											0					0
F	3		0	0	0	(+0.25+0.25x156)	0.25	0.25	156	0.375	(+0.25+0.25x23)	0.25	0.25	23	0.375				0											0					0
M	5		0	0	0	(-0.25+0.25x87)	-0.25	0.25	87	-0.125	(plano+0.25x87)	0	0.25	87	0.125				0											0					0
F	2		0	0	father: mild myopia	(-0.25+0.25x168)	-0.25	0.25	168	-0.125	(-0.25+0.25x157)	-0.25	0.25	157	-0.125				0											0					0
F	2		0	0	father: mild myopia	(plano+0.25x92)	0	0.25	92	0.125	(plano+0.50x130)	0	0.5	130	0.25				0											0					0
M	2		0	0	0	(-0.75+0.50x93)	-0.75	0.5	93	-0.5	(-0.75+0.50x85)	-0.75	0.5	85	-0.5				0											0					0
M	2		0	0	0	(-0.75+1.00x88)	-0.75	1	88	-0.25	(-1.00+0.75x93)	-1	0.75	93	-0.625				0											0					0
M	2		0	0	0	(-0.75+1.00x98)	-0.75	1	98	-0.25	(-1.00+1.25x85)	-1	1.25	85	-0.375				0											0					0
M	5		0	0	0	(plano+0.25x71)	0	0.25	71	0.125	(+0.25+0.50x9)	0.25	0.5	9	0.5				0											0					0
M	2		0	0	0	(+0.50+0.25x41)	0.5	0.25	41	0.625	(+0.50+0.25x102)	0.5	0.25	102	0.625				0											0					0
F	4		0	0	0	(-0.75+3.50x101)	-0.75	3.5	101	1	(-1.50+4.25x70)	-1.5	4.25	70	0.625				1											0					0
F	4		0	0	0	(+0.25+0.50x162)	0.25	0.5	162	0.5	(+0.25+0.50x9)	0.25	0.5	9	0.5				0											0					0
F	4		0	0	0	(+0.25+0.50x87)	0.25	0.5	87	0.5	(+0.25+0.50x102)	0.25	0.5	102	0.5				0											0					0
M	5		0	0	0	plano	0	0		0	(plano+0.50x80)	0	0.5	80	0.25				0											0					0
F	5		1	0	0	(+0.25+0.25x111)	0.25	0.25	111	0.375	(+0.75+0.50x117)	0.75	0.5	117	1				0											0					0
F	6		0	0	0	(+0.25+1.75x107)	0.25	1.75	107	1.125	(-0.25+1.25x75)	-0.25	1.25	75	0.375			OPD	1	20/25-		0.09	20/25-		0.09	(+1.75+1.50x100)	1.75	1.5	100	2.5	(+1.75+1.25x80)	1.75	1.25	80	2.375			f/u in 6 months	astigmatism
F	4		0	0	0	(+0.25)	0.25	0		0.25	(plano+0.25x65)	0	0.25	65	0.125				0											0					0
M	5		0	0	0	(+0.25+0.50x75)	0.25	0.5	75	0.5	(plano+0.50x96)	0	0.5	96	0.25				0											0					0
F	2		0	0	0	(plano)	0	0	0	0	(plano)	0	0	0	0				0											0					0
M	6		0	0	0	(-0.25+0.25x1)	-0.25	0.25	1	-0.125	(plano+0.50x168)	0	0.5	168	0.25				0											0					0
F	3		0	0	0	(-0.25+0.75x96)	-0.25	0.75	96	0.125	(-0.25+0.50x83)	-0.25	0.5	83	0				0											0					0
M	2	h/o hydrocephalus + strabismus	0	0	0	(+0.75+2.00x101)	0.75	2	101	1.75	(+0.25+2.00x76)	0.25	2	76	1.25			OPD	1	CS(M)			CS(M)			(+1.50+1.50x90)	1.5	1.5	90	2.25	(+2.00+1.50x90)	2	1.5	90	2.75		X(T)		astigmatism small X(T)
M	4	h/o hydrocephalus + strabismus	0	0	0	(+1.50+2.00x110)	1.5	2	110	2.5	(+0.50+0.75x81)	0.5	0.75	81	0.875			OPD	1	CS(M)			CS(M)			(+1.50+0.50x90)	1.5	0.5	90	1.75	(+2.00)	2	0	0	2		X(T)		Exotropia
F	2		0	0	0	(-0.25+1.50x105)	-0.25	1.5	105	0.5	(plano+0.75x78)	0	0.75	78	0.375				0											0					0
M	5		0	0	dad myopia + astigmatism	(plano+0.25x93)	0	0.25	93	0.125	(+0.25+0.25x153)	0.25	0.25	153	0.375				0											0					0
F	3		0	0	0	(plano+0.50x86)	0	0.5	86	0.25	(-0.25+0.50x105)	-0.25	0.5	105	0				0											0					0
M	4		0	0	0	(+0.25+0.75x87)	0.25	0.75	87	0.625	(plano+1.00x68)	0	1	68	0.5				0											0					0
F	6		0	0	0	(+0.25+0.75x102)	0.25	0.75	102	0.625	(+0.25+0.75x83)	0.25	0.75	83	0.625				0											0					0
M	5		0	0	0	(+0.25+0.25x105)	0.25	0.25	105	0.375	(plano+0.50x71)	0	0.5	71	0.25				0											0					0
F	4		0	0	mom and dad myopic	(+0.25+0.75x13)	0.25	0.75	13	0.625	(plano+0.75x175)	0	0.75	175	0.375				0											0					0
F	3		0	0	0	(+0.25+0.25x67)	0.25	0.25	67	0.375	(+0.25)	0.25	0	0	0.25				0											0					0
M	5		0	0	0	(+0.50+0.50x89)	0.5	0.5	89	0.75	(+0.75+0.50x83)	0.75	0.5	83	1				0											0					0
F	2		0	0	mom myopic	(-0.25+0.25x179)	-0.25	0.25	179	-0.125	(-0.25+0.75x3)	-0.25	0.75	3	0.125				0											0					0
F	2		0	0	0	(-0.75+0.50x172)	-0.75	0.5	172	-0.5	(-0.50+0.75x3)	-0.5	0.75	3	-0.125				0											0					0
M	5		0	0	brother myopic	(-0.25+0.25x92)	-0.25	0.25	92	-0.125	(plano+0.25x86)	0	0.25	86	0.125				0											0					0
M	2		0	0	0	(plano+0.75x100)	0	0.75	100	0.375	(-0.25+0.50x79)	-0.25	0.5	79	0				0											0					0
F	2		0	0	0	(-0.25)	-0.25	0	0	-0.25	(-0.25+0.50x84)	-0.25	0.5	84	0				0											0					0
M	5		0	0	mother myopic	(-0.25+0.25x71)	-0.25	0.25	71	-0.125	(-0.25+0.75x92)	-0.25	0.75	92	0.125				0											0					0
M	2		0	0	0	(+0.25+0.50x78)	0.25	0.5	78	0.5	(plano+0.75x108)	0	0.75	108	0.375				0											0					0
F	5		0	0	mother myopic	(plano+0.75x172)	0	0.75	172	0.375	(+0.25+0.25x13)	0.25	0.25	13	0.375				0											0					0
M	2		0	0	0	(+0.25+0.25x6)	0.25	0.25	6	0.375	(+0.25+0.25x17)	0.25	0.25	17	0.375				0											0					0
F	2		0	0	0	(-0.75+0.75x94)	-0.75	0.75	94	-0.375	(-1.00+1.25x96)	-1	1.25	96	-0.375				0											0					0
M	5		0	0	0	(+0.50)	0.5	0	0	0.5	(+0.50+0.25x131)	0.5	0.25	131	0.625				0											0					0
F	6		0	0	0	(+0.25+0.25x15)	0.25	0.25	15	0.375	(+0.25+0.25x175)	0.25	0.25	175	0.375				0											0					0
F	4		0	0	0	(+0.75+0.25x154)	0.75	0.25	154	0.875	(+0.50)	0.5	0	0	0.5				0											0					0
F	2		0	0	0	(+0.25+0.50x84)	0.25	0.5	84	0.5	(+0.25+0.25x70)	0.25	0.25	70	0.375				0											0					0
F	2		0	0	0	(+0.50+0.25x75)	0.5	0.25	75	0.625	(+0.75+0.25x10)	0.75	0.25	10	0.875				0											0					0
M	4		0	0	0	(-0.50+1.00x80)	-0.5	1	80	0	(-2.50+2.25x88)	-2.5	2.25	88	-1.375				1											0					0
M	5		0	0	0	(+1.25+1.00x90)	1.25	1	90	1.75	(+1.75+0.50x80)	1.75	0.5	80	2				1											0					0
M	6		0	0	0	(plano+0.25x149)	0	0.25	149	0.125	(plano+0.25x24)	0	0.25	24	0.125				0											0					0
F	5		0	0	0	(plano+0.25x3)	0	0.25	3	0.125	(plano+0.25x149)	0	0.25	149	0.125				0											0					0
F	2		0	0	mother hyperopia	(+0.75+0.75x100)	0.75	0.75	100	1.125	(+0.75+0.75x79)	0.75	0.75	79	1.125				0											0					0
F	3		0	0	0	(-0.25+0.50x97)	-0.25	0.5	97	0	(+0.25+0.50x87)	0.25	0.5	87	0.5				0											0					0
M	5		0	0	0	(+1.25+0.25x163)	1.25	0.25	163	1.375	(1.25+0.25x89)	1.25	0.25	89	1.375				0											0					0
M	2		0	0	0	(+0.50+1.00x117)	0.5	1	117	1	(+1.00+0.25x65)	1	0.25	65	1.125				0											0					0
F	7	VSD	0	0	0	(+0.50+0.75x92)	0.5	0.75	92	0.875	(+0.25+0.75x111)	0.25	0.75	111	0.625				0											0					0
F	3		0	0	0	(-0.25+0.50x12)	-0.25	0.5	12	0	(-0.50+0.25x178)	-0.5	0.25	178	-0.375				0											0					0
F	2		0	0	0	(+1.25+1.00x4)	1.25	1	4	1.75	(+1.75+0.50x85)	1.75	0.5	85	2				0											0					0
F	2		0	0	0	(-0.50+1.50x106)	-0.5	1.5	106	0.25	(+0.25+0.75x82)	0.25	0.75	82	0.625				0											0					0
M	5	talasimia minor	0	0	0	(plano+0.75x76)	0	0.75	76	0.375	(-2.50+1.75x93)	-2.5	1.75	93	-1.625				1											0					0
F	3		0	0	0	(-0.50+0.75x69)	-0.5	0.75	69	-0.125	(+0.25+0.75x85)	0.25	0.75	85	0.625				0											0					0
M	3	reflux	0	0	0	(-1.25+0.50x59)	-1.25	0.5	59	-1	(-1.00+0.25x144)	-1	0.25	144	-0.875				0											0					0
M	4		0	0	0	(+0.50+1.00x98)	0.5	1	98	1	(+0.75+0.25x106)	0.75	0.25	106	0.875				0											0					0
M	2		0	0	0	(plano+0.25x78)	0	0.25	78	0.125	(plano+0.25x73)	0	0.25	73	0.125				0											0					0
M	2		0	0	0	(+0.75+0.75x98)	0.75	0.75	98	1.125	(+1.00+0.50x76)	1	0.5	76	1.25				0											0					0
M	3	delayed speech	0	0	0	(+0.50+3.00x98)	0.5	3	98	2	(+0.25+2.50x76)	0.25	2.5	76	1.5				1											0					0
F	6		0	0	0	(+1.50+0.75x11)	1.5	0.75	11	1.875	(+1.00+0.25x174)	1	0.25	174	1.125				0											0					0
M	2		0	0	0	(+0.50+1.00x79)	0.5	1	79	1	(+1.00+0.75x109)	1	0.75	109	1.375				0											0					0
M	3		0	0	0	(-0.25+0.25x82)	-0.25	0.25	82	-0.125	(-0.50+0.25x52)	-0.5	0.25	52	-0.375				0											0					0
F	3		0	0	0	(+0.25+0.75x105)	0.25	0.75	105	0.625	(+0.25+0.50x40)	0.25	0.5	40	0.5				0											0					0
F	2		0	0	0	(-0.75+1.75x90)	-0.75	1.75	90	0.125	(-0.50+1.50x80)	-0.5	1.5	80	0.25				0											0					0
F	3		0	0	0	(+0.50+0.25x72)	0.5	0.25	72	0.625	(+0.25+0.75x105)	0.25	0.75	105	0.625				0											0					0
M	3		0	0	0	(plano+0.25x29)	0	0.25	29	0.125	(plano)	0	0	0	0				0											0					0
M	5		0	0	0	(+0.50+1.25x88)	0.5	1.25	88	1.125	(plano+0.50x89)	0	0.5	89	0.25				0											0					0
F	4		0	0	0	(plano+0.25x179)	0	0.25	179	0.125	(+0.25+0.25x13)	0.25	0.25	13	0.375				0											0					0
M	3		0	0	0	(-0.25+0.25x107)	-0.25	0.25	107	-0.125	(-0.25+0.25x8)	-0.25	0.25	8	-0.125				0											0					0
F	5		0	0	0	(+0.25)	0.25	0	0	0.25	(+0.25)	0.25	0	0	0.25				0											0					0
F	6		0	0	0	(-0.25+0.25x81)	-0.25	0.25	81	-0.125	(-0.50+0.50x86)	-0.5	0.5	86	-0.25				0											0					0
F	2		0	0	0	(-0.50+0.25x94)	-0.5	0.25	94	-0.375	(-0.75+1.00x77)	-0.75	1	77	-0.25				0											0					0
M	2		0	0	0	(+0.75+0.50x104)	0.75	0.5	104	1	(+0.50+0.50x83)	0.5	0.5	83	0.75				0											0					0
M	3		0	0	mom and dad myopic	(-0.25+0.25x73)	-0.25	0.25	73	-0.125	(-0.25)	-0.25	0	0	-0.25				0											0					0
F	3		0	0	0	(-0.25+0.25x171)	-0.25	0.25	171	-0.125	(-0.25+0.50x167)	-0.25	0.5	167	0				0											0					0
F	4		0	0	0	(plano)	0	0	0	0	(plano+0.25x60)	0	0.25	60	0.125				0											0					0
F	6	0	0	0	0	(plano)	0	0	0	0	(plano+0.25x134)	0	0.25	134	0.125				0											0					0
M	5	0	0	0	0	(+0.50+0.50x138)	0.5	0.5	138	0.75	(+0.75+0.50x38)	0.75	0.5	38	1				0											0					0
M	5									0					0				0											0					0
M	3	0	0	0	0	(-0.25+0.25x91)	-0.25	0.25	91	-0.125	(-0.25+0.25x40)	-0.25	0.25	40	-0.125				0											0					0
M	2	0	0	0	0	(plano+0.25x99)	0	0.25	99	0.125	(-0.50+0.50x93)	-0.5	0.5	93	-0.25				0											0					0
F	4	0	0	0	dad myopic	(+0.75+0.25x152)	0.75	0.25	152	0.875	(+0.75+0.50x13)	0.75	0.5	13	1				0											0					0
F	4	0	0	0	0	(plano)	0	0	0	0	(+0.25)	0.25	0	0	0.25				0											0					0
M	4	0	0	0	0	(plano+0.25x27)	0	0.25	27	0.125	(plano+0.25x19)	0	0.25	19	0.125				0											0					0
M	4	0	0	0	mom myopic	(plano)	0	0	0	0	(plano+0.25x172)	0	0.25	172	0.125				0											0					0
F	4	0	0	0	dad myopic	(plano+0.50x98)	0	0.5	98	0.25	(plano+0.50x81)	0	0.5	81	0.25				0											0					0
M	2	0	0	0	0	(+0.25+0.50x128)	0.25	0.5	128	0.5	(plano+1.00x9)	0	1	9	0.5				0											0					0
M	2	0	0	0	0	(-0.25+0.75x87)	-0.25	0.75	87	0.125	(-0.25+0.75x97)	-0.25	0.75	97	0.125				0											0					0
M	5	0	0	0	0	(plano+0.75x174)	0	0.75	174	0.375	(-0.25+0.25x167)	-0.25	0.25	167	-0.125				0											0					0
M	2	0	0	0	0	(-0.75+0.50x14)	-0.75	0.5	14	-0.5	(-0.75+0.50x153)	-0.75	0.5	153	-0.5				0											0					0
F	4	0	0	0		(+0.75+0.50x83)	0.75	0.5	83	1	(+0.75+0.25x120)	0.75	0.25	120	0.875				0											0					0
F	2	0	0	0	0	(plano)	0	0	0	0	(-0.25+0.25x178)	-0.25	0.25	178	-0.125				0											0					0
F	2	0	0	0	0	did not catch				0					0				1											0					0
M	3	0	0	0	father and mother hyperopia	(+0.50+0.25x26)	0.5	0.25	26	0.625	(+0.25+0.25x98)	0.25	0.25	98	0.375				0											0					0
M	4	0	0	0	father and mother hyperopia	(plano+0.50x91)	0	0.5	91	0.25	(plano+0.50x79)	0	0.5	79	0.25				0											0					0
F	3	0	1	0	0	(+1.00+0.50x89)	1	0.5	89	1.25	(+0.75+0.25x115)	0.75	0.25	115	0.875				0											0					0
M	2	0	0	0	dad myopia + astigmatism	(+1.00+2.75x82)	1	2.75	82	2.375	(+1.25+1.75x97)	1.25	1.75	97	2.125				1	CSM			CSM			(+2.50+2.00x90)	2.5	2	90	3.5	(+2.50+1.50x90)	2.5	1.5	90	3.25			6 months
M	5	0	0	0	0	(-0.50+1.25x101)	-0.5	1.25	101	0.125	(-0.75+3.00x93)	-0.75	3	93	0.75				1	20/25		0.09	20/30		0.17	(plano+1.50x95)	0	1.5	95	0.75	(-0.50+2.75x90)	-0.5	2.75	90	0.875			2 months
M	2	0	0	0	mom and dad astigmatism	(plano+1.25x113)	0	1.25	113	0.625	(plano+1.25x81)	0	1.25	81	0.625				0											0					0
M	2	0	0	0	0	(+0.25+0.25x105)	0.25	0.25	105	0.375	(+0.25)	0.25	0	0	0.25				0											0					0
F	3	0	0	0	0	(+0.50+0.50x101)	0.5	0.5	101	0.75	(+0.75)	0.75	0	0	0.75				0											0					0
M	2	0	0	0	0	(-1.00+0.50x98)	-1	0.5	98	-0.75	(-0.75+0.50x79)	-0.75	0.5	79	-0.5				0											0					0
F	2	0	0	0	0	(+0.25+0.75x98)	0.25	0.75	98	0.625	(plano+0.75x89)	0	0.75	89	0.375				0											0					0
M	3	0	0	0	dad hyperopia + astigmatism	(+0.75+0.75x111)	0.75	0.75	111	1.125	(+0.50+0.75x73)	0.5	0.75	73	0.875				0											0					0
F	5	0	0	0	dad hyperopia + astigmatism	(+0.25+0.50x81)	0.25	0.5	81	0.5	(+0.75+0.25x139)	0.75	0.25	139	0.875				0											0					0
F	5	0	0	0	0	(+0.50+0.75x151)	0.5	0.75	0	0.875	(plano+0.50x46)	0	0.5	46	0.25				0											0					0
F	6	0	0	0	father myopia + astigmatism	(-0.25+0.25x91)	-0.25	0.25	91	-0.125	(plano+0.25x97)	0	0.25	97	0.125				0											0					0
M	4	0	0	0	father myopia + astigmatism	(+0.50)	0.5	0	0	0.5	(+0.25)	0.25	0	0	0.25				0											0					0
F	3	0	0	0	0	(+0.25+0.25x174)	0.25	0.25	174	0.375	(+0.25)	0.25	0		0.25				0
F	4	0	0	0	0	(+0.25+0.25x163)	0.25	0.25	163	0.375	(plano+0.25x98)	0	0.25	98	0.125				0
F	6	0	0	0	0	(-0.50+1.00x63)	-0.5	1	63	0	(-0.75+0.75x36)	-0.75	0.75	36	-0.375				0
M	5	0	0	0	0	(-1.00+0.50x98)	-1	0.5	98	-0.75	(-1.25+0.50x26)	-1.25	0.5	26	-1				0
F	4	0	0	0	0	(+0.25)	0.25	0	0	0.25	(plano+0.25x90)	0	0.25	90	0.125				0											0					0
M	3	0	0	0	mom myopia + astigmatism	(-0.25+1.00x70)	-0.25	1	70	0.25	(plano+0.25x144)	0	0.25	144	0.125				0											0					0
M	6	0	0	0	dad myopia	(+0.25+0.25x95)	0.25	0.25	95	0.375	(plano+0.25x38)	0	0.25	38	0.125				0											0					0
M	4	0	0	0	dad myopia	(+0.25)	0.25	0	0	0.25	(+0.25+0.25x11)	0.25	0.25	11	0.375				0											0					0
F	2	0	0	0	dad small pupils	(+0.25+0.75x48)	0.25	0.75	48	0.625	(+0.50+0.50x104)	0.5	0.5	104	0.75				0											0					0
F	6	0	0	0	0	(+0.25)	0.25	0	0	0.25	(+0.50+0.25x51)	0.5	0.25	51	0.625				0											0					0
M	2	0	0	0	0	(-1.00+1.00x102)	-1	1	102	-0.5	(plano+1.25x62)	0	1.25	62	0.625				0											0					0
F	6	0	0	0	0	(+0.75+0.25x109)	0.75	0.25	109	0.875	(+1.00+0.25x57)	1	0.25	57	1.125				0											0					0
F	5	0	0	0	0	(+0.25)	0.25	0	0	0.25	(plano)	0	0	0	0				0											0					0
F	5	0	0	0	0	(+0.25)	0.25	0	0	0.25	(plano+0.25x110)	0	0.25	110	0.125				0											0					0
M	2	0	0	0	0	(-2.00+0.50x151)	-2	0.5	151	-1.75	(-1.50+0.50x24)	-1.5	0.5	24	-1.25				0											0					0
F	6	0	0	0	0	(plano+0.25x166)	0	0.25	166	0.125	(plano+0.25x36)	0	0.25	36	0.125				0											0					0
M	2	0	0	0	0	(+1.00+1.00x93)	1	1	93	1.5	(+1.00+0.75x76)	1	0.75	76	1.375				0											0					0
M	3	0	0	0	0	(-0.25+0.25x144)	-0.25	0.25	144	-0.125	(-0.25+0.25x89)	-0.25	0.25	89	-0.125				0											0					0
M	5	0	0	0	0	(+0.75+0.25x119)	0.75	0.25	119	0.875	(+0.50+0.50x46)	0.5	0.5	46	0.75				0											0					0
F	3	0	0	0	0	(+0.50+0.25x108)	0.5	0.25	108	0.625	(+0.50)	0.5	0	0	0.5				0											0					0
M	5	0	0	0	0	(+0.50+0.25x91)	0.5	0.25	91	0.625	(+0.50+0.25x76)	0.5	0.25	76	0.625				0											0					0
M	4	0	0	0	0	(plano+0.25x78)	0	0.25	78	0.125	(plano+0.25x92)	0	0.25	92	0.125				0											0					0
F	3	0	0	0	0	(+1.00+0.75x43)	1	0.75	43	1.375	(+1.75+0.25x179)	1.75	0.25	179	1.875				0											0					0
F	2	0	0	0	0	(-0.25+0.50x68)	-0.25	0.5	68	0	(-0.25+0.50x99)	-0.25	0.5	99	0				0											0					0
M	6	0	0	0	dad: myopia + astigmatism, mom: astigmatism	(+0.25+0.25x69)	0.25	0.25	69	0.375	(plano+0.50x81)	0	0.5	81	0.25				0											0					0
M	4	0	0	0	dad: myopia + astigmatism, mom: astigmatism	(-0.25+0.75x37)	-0.25	0.75	37	0.125	(-0.25+1.00x115)	-0.25	1	115	0.25				0											0					0
F	6	0	0	0	0	(+0.75+0.50x2)	0.75	0.5	2	1	(+0.50+0.50x156)	0.5	0.5	156	0.75				0											0					0
M	3	0	0	0	0	(-0.25+0.25x94)	-0.25	0.25	94	-0.125	(plano+0.50x85)	0	0.5	85	0.25				0											0					0
F	5	0	0	0	Dad Myopia	(-0.25+0.25x171)	-0.25	0.25	171	-0.125	(plano+0.25x143)	0	0.25	143	0.125				0											0					0
F	4	0	0	0	mom high myopia, dad myopia	(+0.75+0.25x96)	0.75	0.25	96	0.875	(+0.50+0.25x65)	0.5	0.25	65	0.625				0											0					0
M	4	0	0	0	mom myopia + astigmatism	(-0.25+0.25x9)	-0.25	0.25	9	-0.125	(-0.25+0.25x9)	-0.25	0.25	9	-0.125				0											0					0
M	2	0	0	0	0	(plano+0.25x170)	0	0.25	170	0.125	(+0.25)	0.25	0	0	0.25				0											0					0
F	3	0	0	0	0	(+0.25+0.50X4)	0.25	0.5	4	0.5	(+0.75)	0.75	0	0	0.75				0											0					0
M	4	0	0	0	0	(plano+0.50x93)	0	0.5	93	0.25	(plano+0.75x78)	0	0.75	78	0.375				0											0					0
F	2	0	0	0	0	(-0.50+1.50x95)	-0.5	1.5	95	0.25	(-1.00+1.50x98)	-1	1.5	98	-0.25				0											0					0
F	3	0	0	0	mom+dad myopia	(+0.75+0.50x129)	0.75	0.5	129	1	(+0.50+0.75x59)	0.5	0.75	59	0.875				0											0					0
F	4	0	0	0	0	(+0.50+0.50x127)	0.5	0.5	127	0.75	(+0.75+0.25x164)	0.75	0.25	164	0.875				0											0					0
F	2	0	0	0	mom astigmatism	(-0.25+0.5x116)	-0.25	0.5	116	0	(+0.25-0.25x82)	0.25	-0.25	82	0.125				0											0					0
M	3	0	0	0	0	(plano+0.50x170)	0	0.5	170	0.25	(plano+0.25x80)	0	0.25	80	0.125				0											0					0
M	5	0	0	0	0	(+0.25+0.25x91)	0.25	0.25	91	0.375	(+0.25+0.25x89)	0.25	0.25	89	0.375				0											0					0
M	3	0	0	0	0	(-2.00+2.00x92)	-2	2	92	-1	(-1.00+1.50x88)	-1	1	88	-0.5				1											0					0
F	3	0	0	0	0	(+0.25)	0.25	0	0	0.25	(plano+0.75x70)	0	0.75	70	0.375				0											0					0
M	2	0	0	0	Dad myopia	(+0.25+3.00x94)	0.25	3	94	1.75	(-0.50+2.50x85)	-0.5	2.5	85	0.75				1	CSM			CSM			(+1.50+1.75X90)	1.5	1.75	90	2.375	(+1.50+1.75X90)	1.5	1.75	90	2.375			In 6 months
F	3	0	0	0	dad myopia	(-2.00+1.00x93)	-2	1	93	-1.5	(-2.25+1.25x77)	-2.25	1.25	77	-1.625				0											0					0
M	2	0	0	0	0	(-1.25+1.25x89)	-1.25	1.25	89	-0.625	(-1.00+1.50x84)	-1	1.5	84	-0.25				0											0					0
M	6	0	0	0	0	(+0.50+0.50x72)	0.5	0.5	72	0.75	(+0.25+0.50x85)	0.25	0.5	85	0.5				0											0					0
M	3	0	1	0	mom myopia	(+0.25+0.75x126)	0.25	0.75	126	0.625	(+0.50+0.50x14)	0.5	0.5	14	0.75				0											0					0
M	2	0	0	0	mom+dad myopia	(plano+1.50x92)	0	1.5	92	0.75	(-0.50+1.75x85)	-0.5	1.75	85	0.375				0											0					0
M	3	0	0	0	mom+dad myopia	(+0.50+0.75x90)	0.5	0.75	90	0.875	(+0.50+0.25x116)	0.5	0.25	116	0.625				0											0					0
M	3	0	0	0	0	(-0.25+0.50x90)	-0.25	0.5	90	0	(-0.50+1.50x72)	-0.5	1.5	72	0.25				0											0					0
M	6	hypothyrodism	0	0	0	(-0.75+0.50x88)	-0.75	0.5	88	-0.5	(-0.25+0.50x72)	-0.25	0.5	72	0				0											0					0
F	6	0	0	0	dad myopia	(-0.25+0.75x86)	-0.25	0.75	86	0.125	(+0.25+1.00x88)	0.25	1	88	0.75				0											0					0
F	5	0	0	0	dad myopia	(-0.50+0.50x85)	-0.5	0.5	85	-0.25	(plano+0.25x95)	0	0.25	95	0.125				0											0					0
F	6	0	0	0	0	(+0.50+0.25X99)	0.5	0.25	99	0.625	(+0.25+0.75X81)	0.25	0.75	81	0.625				0											0					0
M	2	0	0	0	0	(Plano+0.50x92)	0	0.5	92	0.25	(plano+0.75x74)	0	0.75	74	0.375				0											0					0
M	2	0	0	0	0	(-0.50+0.75x98)	-0.5	0.75	98	-0.125	(-0.50+0.75x80)	-0.5	0.75	80	-0.125				0											0					0
F	4	epilepsia,autism	0	0	mom myopia	(+0.25+0.25x93)	0.25	0.25	93	0.375	(+0.25)	0.25	0	0	0.25				0											0					0
F	5	0	0	0	mom myopia	(-0.25+0.25x63)	-0.25	0.25	63	-0.125	(-0.25+0.50x98)	-0.25	0.5	98	0				0											0					0
F	6	0	0	0	0	(+0.75+3.25x105)	0.75	3.25	105	2.375	(+0.50+3.00x86)	0.5	3	86	2				1	CSM			CSM			(+1.00+2.00x90)	1	2	90	2	(+1.00+2.00x90)	1	2	90	2			in 6 months
F	4	0	0		0	(+0.50+3.00x92)	0.5	3	92	2	(+0.50+1.75x94)	0.5	1.75	94	1.375				1							(+1.50+2.00x100)	1.5	2	100	2.5	(+1.50+3.00x80)	1.5	3	80	3			in 6 months
M	3	0	0	0	0	(plano+0.25x127)	0	0.25	127	0.125	(-0.25+0.75x36)	-0.25	0.75	36	0.125				0											0					0
F	3	hypothyrodism	0	0	Dad astigmatic	(+0.25+0.25x80)	0.25	0.25	80	0.375	(plano+0.50x55)	0	0.5	55	0.25				0											0					0
M	2	0	0	0	0	(-0.50+0.75x101)	-0.5	0.75	101	-0.125	(+0.25+1.00x82)	0.25	1	82	0.75				0											0					0
F	4	0	0	0	0	(+0.25+0.25x78)	0.25	0.25	78	0.375	(-0.25+0.75x77)	-0.25	0.75	77	0.125				0											0					0
F	2	0	0	0	0	(plano+0.75x79)	0	0.75	79	0.375	(-0.25+0.75x84)	-0.25	0.75	84	0.125				0											0					0
M	5	0	0	0	0	(-1.00+0.50x54)	-1	0.5	54	-0.75	(-1.25+0.75x100)	-1.25	0.75	100	-0.875				0											0					0
F	5	0	0	0	0	(+0.75+0.75x109)	0.75	0.75	109	1.125	(+0.75+0.50x69)	0.75	0.5	69	1				0											0					0
F	2	0	0	0	0	(-0.25+0.25x107)	-0.25	0.25	107	-0.125	(-0.75+0.50x89)	-0.75	0.5	89	-0.5				0											0					0
F	4	0	0	0	0	(+0.75+0.50x101)	0.75	0.5	101	1	(+0.75+0.75x101)	0.75	0.75	101	1.125				0											0					0
M	2	0	0	0	0	(-0.25+0.25x25)	-0.25	0.25	25	-0.125	(-0.50+0.25x117)	-0.5	0.25	117	-0.375				0											0					0
M	4	FMF	0	0	0	(+0.75+0.50x103)	0.75	0.5	103	1	(+0.75+0.25x91)	0.75	0.25	91	0.875				0											0					0
M	4	0	0	0	mom myopia	(-1.25+1.25x102)	-1.25	1.25	102	-0.625	(-0.75+1.25x73)	-0.75	1.25	73	-0.125				0											0					0
M	5	0	0	0	0	(+0.25+0.5x117)	0.25	0.5	117	0.5	(0.50+0.50x89)	0.5	0.5	89	0.75				0											0					0
F	3	Congenital cardiopathy	0	0	0	(-1.25+2.50x110)	-1.25	2.5	110	0	(-0.75+1.50x75)	-0.75	1.5	75	0				1											0					0
M	2	0	0	0	mom myopia	(-0.25+0.25x148)	-0.25	0.25	148	-0.125	(plano+0.25x50)	0	0.25	50	0.125				0											0					0
M	3	0	0	0	0	(+0.75+0.25x162)	0.75	0.25	162	0.875	(+0.75+0.25x26)	0.75	0.25	26	0.875				0											0					0
F	3	0	0	0	Mom myopia	(+0.25+0.25x90)	0.25	0.25	90	0.375	(+0.50+0.25x91)	0.5	0.25	91	0.625				0											0					0
F	2	0	0	0	Dad astigmatic	(+1.25+0.75x85)	1.25	0.75	85	1.625	(+0.75+0.75x114)	0.75	0.75	114	1.125				0											0					0
F	4	0	0	0	0	(-0.25+0.50x78)	-0.25	0.5	78	0	(-0.50+0.50x87)	-0.5	0.5	87	-0.25				0											0					0
M	2	0	0	0	0	(+0.50+0.25x14)	0.5	0.25	14	0.625	(+0.75+0.25x158)	0.75	0.25	158	0.875				0											0					0
F	3	0	0	0	0	(+0.25+0.25x81)	0.25	0.25	81	0.375	(+0.50)	0.5	0	0	0.5				0											0					0
M	3	0	0	0	0	(-0.50+0.50x89)	-0.5	0.5	89	-0.25	(-0.50+0.50x63)	-0.5	0.5	63	-0.25				0											0					0
M	3	0	0	0	0	(+1.25+1.25X131)	1.25	1.25	131	1.875	(+0.75+0.25X63)	0.75	0.25	63	0.875				0											0					0
F	4					(+0.50+0.75X73)	0.5	0.75	73	0.875	(+0.50+0.50X104)	0.5	0.5	104	0.75				0											0					0
F	5	0	0	0	0	(+0.50+0.25x75)	0.5	0.25	75	0.625	(+0.75+0.50x90)	0.75	0.5	90	1				0											0					0
M	3					(plano+0.25x85)	0	0.25	85	0.125	(-0.50+0.25x87)	-0.5	0.25	87	-0.375				0											0					0
M	2	0	0	0	0	(+0.75+0.50x3)	0.75	0.5	3	1	(plano+0.25x165)	0	0.25	125	0.125				0											0					0
F	2	0	0	0	0	(+0.25+0.25x6)	0.25	0.25	6	0.375	(+0.50+0.25x1)	0.5	0.25	1	0.625				0											0					0
M	3	0	0	0	0	(+0.75+2.00x82)	0.75	2	82	1.75	(+0.50+2.25x82)	0.5	2.25	82	1.625				1	20/50		0.39	20/50		0.39	(+0.50+1.00x90)	0.5	1	90	1	(+0.50+1.00x90)	0.5	1	90	1	ortho	orhto	one year
M	5	0	0	0	0	(+0.50+0.50x68)	0.5	0.5	68	0.75	(+0.50+0.50x92)	0.5	0.5	92	0.75				0											0					0
M	4	0	0	0	0	(+0.50)	0.5	0	0	0.5	(plano+0.50x88)	0	0.5	88	0.25				0											0					0
F	6	0		0	0	(-0.25+1.00x82)	-0.25	1	82	0.25	(-0.50+0.50x98)	-0.5	0.5	98	-0.25				0											0					0
M	4	0	0	0	0	(-0.50+0.25x86)	-0.5	0.25	86	-0.375	(-0.50+0.25x68)	-0.5	0.25	68	-0.375				0											0					0
F	3	0	0	0	0	(+0.25+0.50x65)	0.25	0.5	65	0.5	(+0.25+0.50x154)	0.25	0.5	154	0.5				0											0					0
M	3	0	0	0	0	(+0.25+0.50x2)	0.25	0.5	2	0.5	(+1.25)	1.25	0	0	1.25				0											0					0
F	4	0	0	0	0	(+1.25+1.50x107)	1.25	1.5	107	2	(-0.75+1.00x95)	-0.75	1	95	-0.25				0											0					0
M	2	0	0	0	0	(+1.00+0.25x45)	1	0.25	45	1.125	(+1.00+0.25x87)	1	0.25	87	1.125				0											0					0
F	3	0	0	0	0	(+0.50+0.75x100)	0.5	0.75	100	0.875	(+0.50+1.25x80)	0.5	1.25	80	1.125				0											0					0
F	4	0	0	0	0	(plano+0.25x129)	0	0.25	129	0.125	(plano+0.50x124)	0	0.5	124	0.25				0											0					0
M	6	0	0	0	0	(-1.25+0.5x107)	-1.25	0.5	107	-1	(plano+0.5x84)	0	0.5	84	0.25				0											0					0
F	5	0	0	0	0	(+0.75+0.25x96)	0.75	0.25	96	0.875	(-0.50+0.50x86)	-0.5	0.5	86	-0.25				0											0					0
F	4	0	0	0	0	(+0.50+0.25x108)	0.5	0.25	108	0.625	(+0.75+0.75x114)	0.75	0.75	114	1.125				0											0					0
M	5	0	0	0	0	(+0.50+1.25x88)	0.5	1.25	88	1.125	(-0.25+0.75x77)	-0.25	0.75	77	0.125				0											0					0
F	6	0	0	0	0	(+0.50+0.75x90)	0.5	0.75	90	0.875	(+0.25+1.00x82)	0.25	1	82	0.75				0											0					0
F	2	0	0	0	0	(-0.25+0.50x90)	-0.25	0.5	90	0	(-0.25+0.75x92)	-0.25	0.75	92	0.125				0											0					0
F	2	0	0	0	0	(plano+0.25x27)	0	0.25	27	0.125	(-0.25+0.25x93)	-0.25	0.25	93	-0.125				0											0					0
F	5	0	0	0	0	(-0.25+0.50x39)	-0.25	0.5	39	0	(+0.50+0.50x128)	0.5	0.5	128	0.75				0											0					0
M	4	0	0	0	0	(+0.50+0.50x90)	0.5	0.5	90	0.75	(+0.75+1.00x100)	0.75	1	100	1.25				0											0					0
M	2	0	0	0	0	(+0.75+0.25x133)	0.75	0.25	133	0.875	(+0.75+0.25x177)	0.75	0.25	177	0.875				0											0					0
M	6	0	0	0	0	(+0.75+0.25x119)	0.75	0.25	119	0.875	(plano+0.50x85)	0	0.5	85	0.25				0											0					0
F	6	0	0	0	0	(0.25+0.75x118)	0.25	0.75	118	0.625	(-0.5+0.5x166)	-0.5	0.5	166	-0.25				0											0					0
M	5	0	0	0	0	(+0.25+0.50x10)	0.25	0.5	10	0.5	(plano+1.00x1760	0	1	176	0.5				0											0					0
F	3	0	0	0	0	(+0.50+0.25x145)	0.5	0.25	145	0.625	(+0.25+0.25x21)	0.25	0.25	21	0.375				0											0					0
F	5	0	0	0	0	(plano+0.50x78)	0	0.5	78	0.25	(-0.25+0.25x87)	-0.25	0.25	87	-0.125				0											0					0
F	4	0	0	0	0	(+0.75+0.75x41)	0.75	0.75	41	1.125	(+0.50+0.75x78)	0.5	0.75	78	0.875				0											0					0
M	2	0	0	0	0	(-0.75+0.25x54)	-0.75	0.25	54	-0.625	(-1.25)	-1.25	0	0	-1.25				0											0					0
F	4	0	0	0	0	(+0.25+0.25x14)	0.25	0.25	145	0.375	(+0.50+0.75x78)	0.5	0.75	78	0.875				0											0					0
M	6	0	0	0	0	(-0.50+0.50x85)	-0.5	0.5	85	-0.25	(-1.00+0.50x87)	-1	0.5	87	-0.75				0											0					0
M	4	0	0	0	0	(+1.25)	1.25	0	0	1.25	(+1.00+0.25x14)	1	0.25	14	1.125				0											0					0
M	2	0	0	0	0	(+0.25+0.25x41)	0.25	0.25	41	0.375	(+0.25)	0.25	0	0	0.25				0											0					0
M	6	0	0	0	0	(plano+0.50x178)	0	0.5	178	0.25	(+0.50+0.50x47)	0.5	0.5	47	0.75				0											0					0
M	4	0	0	0	0	(+0.75+1.00x87)	0.75	1	87	1.25	(+0.75+0.75x95)	0.75	0.75	95	1.125				0											0					0
F	5	0	0	0	0	(+0.25+0.25x147)	0.25	0.25	147	0.375	(-0.50+0.50x63)	-0.5	0.5	63	-0.25				0											0					0
F	5	0	0	0	0	(+0.25+0.25x74)	0.25	0.25	74	0.375	(+0.25+0.50x147)	0.25	0.5	147	0.5				0											0					0
F	3	0	0	0	0	(-1.00+1.00x54)	-1	1	54	-0.5	(-0.75+1.00x69)	-0.75	1	69	-0.25				0											0					0
F	4	0	0	0	0	(+0.75+1.00x90)	0.75	1	90	1.25	(+0.50+1.00x79)	0.5	1	79	1				0											0					0
M	5	0	0	0	0	(+0.50+0.75x52)	0.5	0.75	52	0.875	(+0.50+0.50x113)	0.5	0.5	113	0.75				0											0					0
F	6	0	0	0	0	(-0.75+0.75x69)	-0.75	0.75	69	-0.375	(-0.50+0.75x97)	-0.5	0.75	97	-0.125				0											0					0
M	3	0	0	0	0	(+1.00)	1	0	0	1	(+1.25)	1.25	0	0	1.25				0											0					0
F	2	0	0	0	0	(plano+0.50x46)	0	0.5	46	0.25	(+0.25+0.25x11)	0.25	0.25	11	0.375				0											0					0
M	4	autism	0	0	0	(plano+2.75x85)	0	2.75	85	1.375	(-0.25+2.00x79)	-0.25	2	79	0.75				1											0					0
M	4	0	0	0	0	(-1.00)	-1	0	0	-1	(-0.75)	-0.75	0	0	-0.75				0											0					0
F	6	0	0	0	0	(+0.5+0.5x91)	0.5	0.5	91	0.75	(+0.75+0.25x70)	0.75	0.25	70	0.875	Enlargement of breast tissue			0											0					0
F	4	0	0	0	0	(+0.25+0.75x4)	0.25	0.75	4	0.625	(+0.25+0.75x9)	0.25	0.75	9	0.625	failure to thrive			0											0					0
F	5	0	0	0	0	(+1.50+0.25x134)	1.5	0.25	134	1.625	(+1.75+0.25x56)	1.75	0.25	56	1.875				0											0					0
F	2	0	0	0	0	(+0.50+1.00x960	0.5	1	96	1	(0.25+0.50x92)	0.25	0.5	92	0.5				0											0					0
F	2	0	0	0	0	(0.25+0.50x75)	0.25	0.5	75	0.5	(+1.00+0.25x117)	1	0.25	117	1.125				0											0					0
M	5	0	0	0	dad myopia	(-0.25+0.75x98)	-0.25	0.75	98	0.125	(-0.25+0.50x84)	-0.25	0.5	84	0				0											0					0
F	2	0	0	0	0	(-2.00+0.75x102)	-2	0.75	102	-1.625	(-2.00+0.50x89)	-2	0.5	89	-1.75				0											0					0
M	2	0	0	0	0	(plano+0.25x129)	0	0.25	129	0.125	(plano+0.50x124)	0	0.5	124	0.25				0											0					0
M	6	0	0	0	0	(-0.25+0.25x93)	-0.25	0.25	93	-0.125	(-0.25+0.25x79)	-0.25	0.25	79	-0.125				0											0					0
F	2	0	0	0	mom myopia, dad hyperopia	(plano+1.25x98)	0	1.25	98	0.625	(plano+1.00x92)	0	1	92	0.5				0											0					0
F	3	0	0	0	0	(-0.75+0.75x92)	-0.75	0.75	92	-0.375	(-0.25+0.75x80)	-0.25	0.75	80	0.125				0											0					0
M	5	0	0	0	0	(-0.5+0.5x12)	-0.5	0.5	12	-0.25	(-0.5+0.5x80)	-0.5	0.5	80	-0.25				0											0					0
M	7	0	0	0	0	(+0.5+0.25x80)	0.5	0.25	80	0.625	(1.25+0.25x58)	1.25	0.25	58	1.375				0											0					0
F	10	0	0	0	0	(plano+0.25x163)	0	0.25	163	0.125	(+0.25+0x90)	0.25	0	90	0.25				0											0					0
M	4	0	0	0	0	(-0.25+0.25x65)	-0.25	0.25	65	-0.125	(-0.25+0.25x88)	-0.25	0.25	88	-0.125				0											0					0
M	4	0	0	RUL ptosis	Dad astigmatic mom myopic	(+0.25+0.50x63)	0.25	0.5	63	0.5	(+0.50)	0.5	0	0	0.5				0											0					0
F	2	0	0	0	Dad astigmatic mom myopic	(+1.75+1.00x79)	1.75	1	79	2.25	(+1.50+0.75x176)	1.5	0.75	176	1.875				0											0					0
M	3	0	0	0	0	(+0.50+2x94)	0.5	2	94	1.5	(-0.50+1.25x84)	-0.5	1.25	84	0.125				0											0					0
M	3	0	0	0	0	(+0.50)	0.5	0	0	0.5	(+0.75+0.25x101)	0.75	0.25	101	0.875				0											0					0
F	4	0	0	0	mother myopic	(-0.25+0.25x59)	-0.25	0.25	59	-0.125	(plano+0.25x61)	0	0.25	61	0.125				0											0					0
M	2	0	0	0	0	(+0.75+0.50x82)	0.75	0.5	82	1	(+0.75+0.75x86)	0.75	0.75	86	1.125				0											0					0
M	5	asthma	0	0	0	(-0.25+0.75x79)	-0.25	0.75	79	0.125	(plano+0.75x112)	0	0.75	112	0.375				0											0					0
F	5	0	0	0	0	(+0.5+0.25x95)	0.5	0.25	95	0.625	(+0.75+0.25x77)	0.75	0.25	77	0.875				0											0					0
F	4	0	0	0	0	(+0.25+0.5x112)	0.25	0.5	112	0.5	(+0.5+0.75x66)	0.5	0.75	66	0.875				0											0					0
M	4	sickle cell anemia	0	0	0	(+0.25+0.25x73)	0.25	0.25	73	0.375	(+0.50+0.25x90)	0.5	0.25	90	0.625				0											0
M	2	0	0	0	0	(-0.25+0.25x36)	0.25	0.25	36	0.375	(plano+0.25x112)	0	0.25	112	0.125				0											0
M	2	0	0	0	0	(+1.00+1.75x119)	1	1.75	119	1.875	(+0.25+ 2.25x71)	0.25	2.25	71	1.375				1
M	2	0	0	0	0	(-1.75+0.75x61)	-1.75	0.75	61	-1.375	(-0.25+0.50x155)	-0.25	0.5	155	0				0
F	4	0	0	0	0	(plano+0.50x142)	0	0.5	142	0.25	(+0.25+0.25x63)	0.25	0.25	63	0.375				0
M	3	0	0	0	0	(-1.00+0.75x69)	-1	0.75	69	-0.625	(-0.50+1.00x132)	0.5	1	132	1				0
M	5	0	0	0	0	(+1.25+0.50x58)	1.25	0.5	58	1.5	(+1.00+0.75x46)	1	0.75	46	1.375				0
M	4	0	0	0	0	(+0.75+0.25x94)	0.75	0.25	94	0.875	(plano+0.25x965)	0	0.25	65	0.125				0
M	4	0	0	0	0	(+0.25+0.75x119)	0.25	0.75	119	0.625	(+1.25+0.50x6)	1.25	0.5	6	1.5				0
M	2	0	0	0	0	(plano+0.50x12)	0	0.5	12	0.25	(+0.25+0.25x78)	0.25	0.25	78	0.375				0
F	6	0	0	0	0	(-0.50+0.25x69)	-0.5	0.25	69	-0.375	(-1.00)	-1	0	0	-1				0
F	5	0	0	0	0	(plano+0.50x154)	0	0.5	154	0.25	(+0.25+0.25x196)	0.25	0.25	196	0.375				0
F	3	0	0	0	0	(-0.25+0.50x111)	-0.25	0.5	111	0	(-0.50+0.50x163)	-0.5	0.5	163	-0.25				0
M	3	0	0	0	0	(+0.75+1.00x65)	0.75	1	65	1.25	(+0.75+0.75x21)	0.75	0.75	21	1.125				0
F	2	0	0	0	0	(+1.00+1.00x98)	1	1	98	1.5	(+0.75+0.50x89)	0.75	0.5	89	1				0
M	6	0	0	0	0	(+1.00+0.75x63)	1	0.75	63	1.375	(+1.25+0.75x111)	1.25	0.75	111	1.625				0
M	4	0	0	0	0	(-0.50+0.75x85)	0.5	0.75	85	0.875	(-1.00+0.25x45)	-1	0.25	45	-0.875				0
M	4	0	0	0	0	(-0.25+0.25x36)	-0.25	0.25	36	-0.125	(+0.50+0.50x68)	0.5	0.5	68	0.75				0
F	5	0	0	0	0	(-1.00+0.25x32)	-1	0.25	32	-0.875	(-1.00+0.25x68)	-1	0.25	68	-0.875				0
M	6	0	0	0	0	(+0.75)	0.75	0	0	0.75	(+0.50)	0.5	0	0	0.5				0
M	6	0	0	0	0	(+1.25+0.50x77)	1.25	0.5	77	1.5	(+0.75+0.50x13)	0.75	0.5	13	1				0
F	2	0	0	0	0	(plano+0.25x87)	0	0.25	87	0.125	(plano+0.50x63)	0	0.5	63	0.25				0
F	3	0	0	0	0	(+1.00+0.50x123)	1	0.5	123	1.25	(+1.25+0.75x54)	1.25	0.75	54	1.625				0
M	2	0	0	0	0	(-0.75+0.25x98)	-0.75	0.25	98	-0.625	(-0.50+0.25x87)	-0.5	0.25	87	-0.375				0
F	5	0	0	0	0	(+1.25+0.50x68)	1.25	0.5	68	1.5	(+1.00+0.50x74)	1	0.5	74	1.25				0
M	4	0	0	0	0	(+0.50+0.50x56)	0.5	0.5	56	0.75	(+0.75+0.25x111)	0.75	0.25	111	0.875				0
F	4	0	0	0	0	(+0.75+0.50x47)	0.75	0.5	47	1	(+0.50+0.75x98)	0.5	0.75	98	0.875				0
F	2	0	0	0	0	(-1.25+0.50x96)	-1.25	0.5	96	-1	(-0.75+0.25x66)	-0.75	0.25	66	-0.625				0
M	6	0	0	0	0	(-0.75+0.50x62)	-0.75	0.5	62	-0.5	(-1.00+1.00x26)	-1	1	26	-0.5				0
M	3	0	0	0	0	(+0.25+0.25x96)	0.25	0.25	96	0.375	(+0.75+0.50x54)	0.75	0.5	54	1				0
M	2	0	0	0	0	(-0.25+0.25x175)	-0.25	0.25	175	-0.125	(-0.25)	-0.25	0	90	-0.25				0
M	5	0	0	0	0	(-0.5+0.5x103)	-0.5	0.5	103	-0.25	(-0.25+0.5x86)	-0.25	0.5	86	0				0
F	4	0	0	0	0	(-1.5+0.75x167)	-1.5	0.75	167	-1.125	(-0.5+1.25x20)	-0.5	1.25	20	0.125				0
F	6	0	0	0	0	(+1.5+1.25x159)	1.5	1.25	159	2.125	(+0.75+1.25x19)	0.75	1.25	19	1.375				0
M	6	0	0	0	0	(plano+0.2x96)	0	0.2	96	0.1	(plano+0.5x51)	0	0.5	51	0.25				0
F	2	0	0	0	0	(-0.5+0.5x108)	-0.5	0.5	108	-0.25	(-0.5+0.5x55)	-0.5	0.5	55	-0.25				0
F	3	0	0	0	0	(+0.25+0.25x156)	0.25	0.25	156	0.375	(+0.25+0.25x23)	0.25	0.25	23	0.375				0
M	4	0	0	0	0	(-0.25+0.25x87)	-0.25	0.25	87	-0.125	(plano+0.25x87)	0	0.25	87	0.125				0
M	5	0	0	0	0	(-0.25+0.25x168)	-0.25	0.25	168	-0.125	(-0.25+0.25x157)	-0.25	0.25	157	-0.125				0
M	3	0	0	0	0	(plano+0.25x92)	0	0.25	92	0.125	(plano+0.50x130)	0	0.5	130	0.25				0
F	6	0	0	0	0	(-0.75+0.50x93)	-0.75	0.5	93	-0.5	(-0.75+0.50x85)	-0.75	0.5	85	-0.5				0
F	2	0	0	0	0	(-0.75+1.00x88)	-0.75	1	88	-0.25	(-1.00+0.75x93)	-1	0.75	93	-0.625				0
F	4	0	0	0	0	(-0.75+1.00x98)	-0.75	1	98	-0.25	(-1.00+1.25x85)	-1	1.25	85	-0.375				0
M	2	0	0	0	0	(plano+0.25x71)	0	0.25	71	0.125	(+0.25+0.50x9)	0.25	0.5	9	0.5				0
M	5	0	0	0	0	(+0.50+0.25x41)	0.5	0.25	41	0.625	(+0.50+0.25x102)	0.5	0.25	102	0.625				0
M	3	0	0	0	0	(+0.25+0.25x45)	0.25	0.25	45	0.375	(+0.75+0.50x69)	0.75	0.5	69	1				0
F	5	0	0	0	0	(-0.75+0.25x63)	-0.25	0.75	63	0.125	(-1.00+0.25x87)	-1	0.25	87	-0.875				0
F	6	0	0	0	0	(+0.50+0.50x114)	0.5	0.5	114	0.75	(0.50+0.50x12)	0.5	0.5	12	0.75				0
M	4	0	0	0	0	(-0.75+0.25x113)	-0.75	0.25	113	-0.625	(-0.50+0.25x87)	-0.5	0.25	87	-0.375				0
F	4	0	0	0	0	(+1.00+0.50x65)	1	0.5	65	1.25	(+0.75+0.25x82)	0.75	0.25	82	0.875				0
F	2	0	0	0	0	(plano+0.25x45)	0	0.25	45	0.125	(plano+0.50x111)	0	0.5	111	0.25				0
M	3	0	0	0	0	(+1.00+0.25x12)	1	0.25	12	1.125	(+1.25)	1.25	0	0	1.25				0
F	3	0	0	0	0	(-0.50)	-0.5	0	0	-0.5	(-0.75+0.25x33)	-0.75	0.25	33	-0.625				0
M	5	0	0	0	0	(+0.75+0.50x121)	0.75	0.5	121	1	(+0.75+0.75x87)	0.75	0.75	87	1.125				0
F	3	0	0	0	0	(+0.25+0.25x44)	0.25	0.25	44	0.375	(+0.75)	0.75	0	0	0.75				0
M	5	0	0	0	0	(+1.25+0.25x122)	1.25	0.25	122	1.375	(+1.25+0.25x124)	1.25	0.25	124	1.375				0
M	5	0	0	0	0	(+0.50+0.25x36)	0.5	0.25	36	0.625	(+0.50+0.25x126)	0.5	0.25	126	0.625				0
F	4	0	0	0	0	(+0.25+0.25x74)	0.25	0.25	74	0.375	(+0.75+0.25x44)	0.75	0.25	44	0.875				0
F	4	0	0	0	0	(+0.50+0.50x63)	0.5	0.5	63	0.75	(+0.25+0.50x86)	0.25	0.5	86	0.5				0
M	6	0	0	0	0	(+1.00)	1	0	0	1	(+0.75)	0.75	0	0	0.75				0
F	2	0	0	0	0	(-0.50+0.50x68)	-0.5	0.5	68	-0.25	(-0.25+0.50x111)	-0.25	0.5	111	0				0
M	3	0	0	0	0	(-0.75+0.50x93)	-0.75	0.5	93	-0.5	(-0.75+0.50x85)	-0.75	0.5	85	-0.5				0
M	5	0	0	0	0	(-0.75+1.00x88)	-0.75	1	88	-0.25	(-1.00+0.75x93)	-1	0.75	93	-0.625				0
F	4	0	0	0	0	(-0.75+1.00x98)	-0.75	1	98	-0.25	(-1.00+1.25x85)	-1	1.25	85	-0.375				0
F	3	0	0	0	0	(plano+0.25x71)	0	0.25	71	0.125	(+0.25+0.50x9)	0.25	0.5	9	0.5				0
F	4	0	0	0	0	(-1.25)	-1.25	0	0	-1.25	(-0.50+0.25x74)	-0.5	0.25	74	-0.375				0
F	6	0	0	0	0	(+1.25+0.75x65)	1.25	0.75	65	1.625	(+1.00+0.50x63)	1	0.5	63	1.25				0
F	5	0	0	0	0	(-1+0.25x31)	-1	0.25	31	-0.875	(-0.5+0.5x158)	-0.5	0.5	158	-0.25				0
F	2	0	0	0	0	(+0.25+0.5x130)	0.25	0.5	130	0.5	(+0.5+0x90)	0.5	0	90	0.5				0
M	2	0	0	0	0	(+1.75+0.25x170)	1.75	0.25	170	1.875	(+1.5+0.25x59)	1.5	0.25	59	1.625				0
M	4	0	0	0	0	(-0.75+1x172)	-0.75	1	172	-0.25	(-0.5+0.5x166)	-0.5	0.5	166	-0.25				0
M	6	0	0	0	0	(plano+0.5x51)	0	0.5	51	0.25	(plano+1x148)	0	1	148	0.5				0
M	5	0	0	0	0	(+0.25+0.50x42)	0.25	0.5	42	0.5	(plano+0.25x117)	0	0.25	117	0.125				0
M	5	0	0	0	0	(1.25+0.50x69)	1.25	0.5	69	1.5	(1.25+0.50x78)	1.25	0.5	78	1.5				0
M	2	0	0	0	0	(+3.25+1.50x112)	3.25	1.5	112	4	(2.75+0.75x95)	2.75	0.75	95	3.125				0
M	2	0	0	0	0	(+2.50+1.25x130)	2.5	1.25	130	3.125	(+1.25+1.00x67)	1.25	1	67	1.75				0
M	3	0	0	0	0	(0.50+1.25x94)	0.5	1.25	94	1.125	(0.25+1.00x90)	0.25	1	90	0.75				0
M	3	0	0	0	0	(-0.75+2.25x104)	-0.75	2.25	104	0.375	(-0.50+2.25x67)	-0.5	2.25	67	0.625				1
F	4	0	0	0	0	(-0.50+0.25x41)	-0.5	0.25	41	-0.375	(-0.25+0.25x52)	-0.25	0.25	52	-0.125				0
M	6	0	0	0	0	(+0.50+0.50x870	0.5	0.5	87	0.75	(+0.50+0.25x47)	0.5	0.25	47	0.625				0
M	5	0	0	0	0	(+0.50+0.75x92)	0.5	0.75	92	0.875	(+0.75+0.50x39)	0.75	0.5	39	1				0
F	2	0	0	0	0	(-0.75+0.25x63)	-0.25	0.75	63	0.125	(-1.00+0.25x87)	-1	0.25	87	-0.875				0
F	3	0	0	0	0	(+0.50+0.50x114)	0.5	0.5	114	0.75	(0.50+0.50x12)	0.5	0.5	12	0.75				0
F	4	0	0	0	0	(-0.75+0.25x113)	-0.75	0.25	113	-0.625	(-0.50+0.25x87)	-0.5	0.25	87	-0.375				0
M	4	0	0	0	0	(+1.00+0.50x65)	1	0.5	65	1.25	(+0.75+0.25x82)	0.75	0.25	82	0.875				0
M	3	0	0	0	0	(+0.25+0.50x42)	0.25	0.5	42	0.5	(plano+0.25x117)	0	0.25	117	0.125				0
M	2	0	0	0	0	(1.25+0.50x69)	1.25	0.5	69	1.5	(1.25+0.50x78)	1.25	0.5	78	1.5				0
M	6	0	0	0	0	(plano+0.25x27)	0	0.25	27	0.125	(-0.25+0.25x93)	-0.25	0.25	93	-0.125				0
F	5	0	0	0	0	(-0.25+0.50x39)	-0.25	0.5	39	0	(+0.50+0.50x128)	0.5	0.5	128	0.75				0
F	3	0	0	0	0	(+0.50+0.50x90)	0.5	0.5	90	0.75	(+0.75+1.00x100)	0.75	1	100	1.25				0
M	2	0	0	0	0	(-0.25+0.25x81)	-0.25	0.25	81	-0.125	(-0.50+0.50x86)	-0.5	0.5	86	-0.25				0
M	6	0	0	0	0	(-0.50+0.25x94)	-0.5	0.25	94	-0.375	(-0.75+1.00x77)	-0.75	1	77	-0.25				0
F	4	0	0	0	0	(+0.75+0.50x104)	0.75	0.5	104	1	(+0.50+0.50x83)	0.5	0.5	83	0.75				0
M	6	0	0	0	0	(-0.25+0.25x73)	-0.25	0.25	73	-0.125	(-0.25)	-0.25	0	0	-0.25				0
M	4	0	0	0	0	(+0.25+0.25x41)	0.25	0.25	41	0.375	(+0.25)	0.25	0	0	0.25				0
F	3	0	0	0	0	(plano+0.50x178)	0	0.5	178	0.25	(+0.50+0.50x47)	0.5	0.5	47	0.75				0
F	2	0	0	0	0	(+0.75+1.00x87)	0.75	1	87	1.25	(+0.75+0.75x95)	0.75	0.75	95	1.125				0
F	6	0	0	0	0	(+0.25+0.25x147)	0.25	0.25	147	0.375	(-0.50+0.50x63)	-0.5	0.5	63	-0.25				0
M	5	0	0	0	0	(+0.25+0.25x74)	0.25	0.25	74	0.375	(+0.25+0.50x147)	0.25	0.5	147	0.5				0
M	4	0	0	0	0	(-1.00+1.00x54)	-1	1	54	-0.5	(-0.75+1.00x69)	-0.75	1	69	-0.25				0
F	4	0	0	0	0	(+0.75+1.00x90)	0.75	1	90	1.25	(+0.50+1.00x79)	0.5	1	79	1				0
F	5	0	0	0	0	(-0.50+0.50x80)	-0.5	0.5	80	-0.25	(-0.50+0.25x120)	-0.5	0.25	120	-0.375				0
F	3	0	0	0	0	(+0.25+0.25x89)	0.25	0.25	89	0.375	(+0.50+0.25x89)	0.5	0.25	89	0.625				0
M	2	0	0	0	0	(+1.75+0.50x55)	1.75	0.5	55	2	(+0.75+0.75x88)	0.75	0.75	88	1.125				0
M	6	0	0	0	0	(+1.50+1.00x94)	1.5	1	94	2	(+0.75+1.25x91)	0.75	1.25	91	1.375				0
M	4	0	0	0	0	(-0.50+0.25x73)	-0.5	0.25	73	-0.375	(-0.75+0.25x147)	-0.75	0.25	147	-0.625				0
F	6	0	0	0	0	(plano+1.00x94)	0	1	94	0.5	(+0.25+0.50x85)	0.25	0.5	85	0.5				0
M	2									0									0
M	3	one kidney, lactose intolerance	0	0	0	(+1.25+0.25x92)	1.25	0.25	92	1.375	(+1.50)	1.5	0	0	1.5				0
M	4	0	0	0	0	(plano+1.25x103)	0	1.25	103	0.625	(+0.50+1.00x83)	0.5	1	83	1				0
M	4	0	0	0	0	(-0.25+0.75x94)	-0.25	0.75	94	0.125	(plano+0.75x80)	0	0.75	80	0.375				0
M	5	kidney problems	0	0	0	(+0.25+0.50x98)	0.25	0.5	98	0.5	(+0.25+0.75x76)	0.25	0.75	76	0.625				0
F	4	kidney problems, epilepsy	0	0	0	(+0.75+0.50x180)	0.75	0.5	180	1	(+0.75+0.75x10)	0.75	0.75	10	1.125				0
M	5	0	0	0	congenital glaucoma	(+0.25+0.25x4)	0.25	0.25	4	0.375	(+0.50+0.25x78)	0.5	0.25	78	0.625				0
M	4	0	0	0		(+0.75+0.25x52)	0.75	0.25	52	0.875	(+1.25+0.50x91)	1.25	0.5	91	1.5				0
F	4	0	0	0	0	(+3.00+0.75x85)	3	0.75	85	3.375	(+3.25+0.25x130)	3.25	0.25	130	3.375				0
M	2.5	0	0	0	0	(+0.25+0.00x0)	0.25	0	0	0.25	(+0.25+0.25x26)	0.25	0.25	26	0.375				0
F	2.5	0	0	0	0	(-1.75+0.25x80)	-1.75	0.25	80	-1.625	(-0.50+1.00x88)	-0.5	1	88	0				0
M	5	0	0	0	0	(+0.25+0.00x0)	0.25	0	0	0.25	(+0.25+0.50x105)	0.25	0.5	105	0.5				0
F	3.5	0	0	0		(-0.50+0x0)	-0.5	0	0	-0.5	(-0.75+0.50x85)	-0.75	0.5	85	-0.5				0
M	4	0	0	0	0	(plano+0.25x31)	0	0.25	31	0.125	(-0.25+0.25x69)	-0.25	0.25	69	-0.125				0
F	2.5	0	0	0	0	(plano+0.50x104)	0	0.5	104	0.25	(plano+0.75x78)	0	0.75	78	0.375				0
M	4	ASD	0	0	0	(+0.25+0.50x56)	0.25	0.5	56	0.5	(+0.25+0.50x73)	0.25	0.5	73	0.5				0
M	4	0	0	0	0	(+0.75+0.75x96)	0.75	0.75	96	1.125	(+0.75+1.00x83)	0.75	1	83	1.25				0
M	4	Myopathy	0	0	0	(+0.75+0.25x121)	0.75	0.25	121	0.875	(+0.75+plano)	0.75	0	0	0.75				0
F	3	0	0	0	0	(plano+0.25x65)	0	0.25	65	0.125	(plano+0.75x126)	0	0.75	126	0.375				0
M	2.5	0	0	0	0	(-0.50+0.50x61)	-0.5	0.5	61	-0.25	(-0.50+0.50x94)	-0.5	0.5	94	-0.25				0
F	2	0			0	(+0.75+0.25x11)	0.75	0.25	11	0.875	(+0.50+0.50x93)	0.5	0.5	93	0.75				0
M	6	0			0	(+0.50+1.00x94)	0.5	1	94	1	(+0.25+1.25x89)	0.25	1.25	89	0.875				0
F	4	0	0	0	0	(plano+0.25x32)	0	0.25	32	0.125	(plano+0.00x0)	0	0	0	0				0
M	2	0	0	0	0	(+0.25+1.00x126)	0.25	1	126	0.75	(plano+1.25x126)	0	1.25	126	0.625				0
F	3	0	0	0	0	(+0.5+00x0)	0.5	0	0	0.5	(+0.25+0.25x164)	0.25	0.25	164	0.375				0
F	6	0	0	0	0	(+0.50+0.25x125)	0.5	0.25	125	0.625	(+0.50+0.00x0)	0.5	0	0	0.5				0
M	5.5	0	0	0	0	(-0.25+0.25x122)	-0.25	0.25	122	-0.125	(-0.25+0.25x73)	-0.25	0.25	73	-0.125				0
F	6	0	0	0	0	(plano+0.25x90)	0	0.25	90	0.125	(+0.25+0.25x30)	0.25	0.25	30	0.375				0
F	5.5	sickle cell anemia	0	0	0	(+0.75+0.25x168)	0.75	0.25	168	0.875	(0.75+0.00x0)	0.75	0	0	0.75				0
F	2.5	0	0	0	0	(+0.25+0.75x80)	0.25	0.75	80	0.625	(plano+1.00x103)	0	1	103	0.5				0
F	4	0	0	0	0	(+0.50+0.50x45)	0.5	0.5	45	0.75	(+0.75+0.00x0)	0.75	0	0	0.75				0
M	6	0	0	0	0	(+0.50+0.25x164)	0.5	0.25	164	0.625	(+1.25+0.25x145)	1.25	0.25	145	1.375				0
M	5.5	0	0	0	0	(plano+0.00x0)	0	0	0	0	(-0.25+0.25x116)	-0.25	0.25	116	-0.125				0
M	6	ASD	0	0	0	(plano+0.00)	0	0	0	0	(plano+0.00)	0	0	0	0				0
F	3.5	0	0	0	0	(plano+0.50x81)	0	0.5	81	0.25	(plano+0.50x77)	0	0.5	77	0.25				0
M	2	0	0	0	0	(-1.25+1.50x101)	-1.25	1.5	101	-0.5	(-1.00+1.75x81)	-1	1.75	81	-0.125		71/416160		1							(-1.00+2.00x90)	-1	2	90	0	(-1.00+2.00x90)	-1	2	90	0	normal	normal	in 6 months
F	4	0	0	0	0	(-2.00+3.25x95)	-2	3.25	95	-0.375	(-2.75+3.50x87)	-2.75	3.5	87	-1		71/608999	will follow up outside basis	1
F	5	0	0	0	0	(+1.00+0.50x68)	1	0.5	68	1.25	(+1.00+0.75x105)	1	0.75	105	1.375	0		0	0
M	5	0	0	0	0	(plano+1.50x92)	0	1.5	92	0.75	(-0.25+2.00x90)	-0.25	2	90	0.75	0		did not come on appointment and will follow up on outside basis	1
M	2	0	0	0	0	(-1.50+1.75x90)	-1.5	1.75	90	-0.625	(-1.00+1.75x92)	-1	1.75	92	-0.125			will follow up in clinic (borderline)
F	4	0	0	0	0	(+0.25+0.50x9)	0.25	0.5	9	0.5	(+0.75+0.50x178)	0.75	0.5	178	1	0			0
M	4	Anemia	0	0	0	(+1.00+0.50x112)	1	0.5	112	1.25	(+0.75+0.50x84)	0.75	0.5	84	1	0			0
M	4	0	0	0	0	(plano+0.50x87)	0	0.5	87	0.25	(plano+0.50x92)	0	0.5	92	0.25	0			0
F	4	0	0	0	0	(+0.25+0.25x14)	0.25	0.25	14	0.375	(+0.25+0.50x185)	0.25	0.5	185	0.5	0			0
F	6	0	0	0	0	(+1.00+0.25x115)	1	0.25	115	1.125	(+3.50+0.50x56)	3.5	0.5	56	3.75	0	70/175185		1	20/20			20/80			(+3.50+0.00)	3.5	0	0	0	(+5.50+0.00)	5.5	0	0	0	n	n	in 2 months
M	4.5	0	0	0	0	(-0.25+0.25x91)	-0.25	0.25	91	-0.125	(plano+0.25x86)	0	0.25	86	0.125	0			0
M	4.5	0	0	0	0	(+0.25+0.50x0)	0.25	0.5	0	0.5	(+0.25+0.25x26)	0.25	0.25	26	0.375	0			0
M	5.5	0	0	0	0	(+0.25+0.75x8)	0.25	0.75	92	0.625	(+0.25+0.25x142)	0.25	0.25	142	0.375	0			0
F	4	0	0	0	0	(-0.25+0.50x92)	-0.25	0.5	92	0	(+0.50+0.50x99)	0.5	0.5	99	0.75	0			0
F	3	0	1	0	0	(-1.00+0.50x3)	-1	0.5	3	-0.75	(-1.00+1.50x175)	-1	1.5	175	-0.25	0			0
M	2	0	0	0	0	(-0.75+1.25x118)	-0.75	1.25	118	-0.125	(-1.00+1.00x71)	-1	1	71	-0.5	0			0
M	4	0	0	0	0	(+0.50+0.25x114)	0.5	0.25	114	0.625	(+0.25+0.25x76)	0.25	0.25	76	0.375	0			0
F	5	0	0	0	0	(+0.25+0.50x92)	0.25	0.5	92	0.5	(plano+0.50x95)	0	0.5	95	0.25	0			0
F	3	0	0	0	0	(-0.75+1.25x105)	-0.75	1.25	105	-0.125	(-0.75+1.25x78)	-0.75	1.25	78	-0.125	0			0
M	2.5	0	0	0	0	(+0.25+0.25x102)	0.25	0.25	102	0.375	(+0.75+0.75x82)	0.75	0.75	82	1.125	0			0
F	3	0	0	0	0	(plano+0.25x29)	0	0.25	29	0.125	(plano+0.25x173)	0	0.25	173	0.125	0			0
F	2	0	0	0	0	(plano+1.00x85)	0	1	85	0.5	(+0.50+0.50x101)	0.5	0.5	101	0.75	0			0
F	4	0	0	0	0	(plano+0.75x88)	0	0.75	88	0.375	(plano+0.50x78)	0	0.5	78	0.25	0			0
F	5	0	0	0	0	(plano+0.25x86)	0	0.25	86	0.125	(-0.25+0.25x101)	-0.25	0.25	101	-0.125	0			0
F	4	0	0	0	0	(plano+0.25x93)	0	0.25	93	0.125	(plano+0.00)	0	0	0	0	0			0
F	5	0	0	0	0	(-0.25+0.25x35)	-0.25	0.25	35	-0.125	(-0.25+0.25x18)	-0.25	0.25	18	-0.125	0			0
F	4	sickle cell anemia	0	0	0	(-0.50+0.50x96)	-0.5	0.5	96	-0.25	(plano+0.50x108)	0	0.5	108	0.25	sickle cell disease			0
F	2	0	0	0	0	(plano+0.50x83)	0	0.5	83	0.25	(+0.50+0.50x84)	0.5	0.5	84	0.75	0			0
M	2.5	0	0	0	0	(-2.00+0.50x123)	-2	0.5	123	-1.75	(-2.00+0.00)	-2	0	0	-2	0			0
M	5		0	0	0	(-0.5+0.25x90)	-0.5	0.25	90	-0.375	(-0.75+1.5x84)	-0.75	1.5	84	0				0											0					0
M	8	speech delay	0	0	0	(0+0.5x18)	0	0.5	18	0.25	(0.25+0.5x121)	0.25	0.5	121	0.5				0											0					0
F	7		0	0	0	(-1+0.5x21)	-1	0.5	21	-0.75	(0+0x90)	0	0	90	0	flagrant strabismus in left eye: esotropia			0											0					0
F	8		0	0	0	(0.75+0.25x58)	0.75	0.25	58	0.875	(0.25+0.25x139)	0.25	0.25	139	0.375				0											0					0
F	7		0	0	0	(1.5+0.5x122)	1.5	0.5	122	1.75	(0.75+0.25x167)	0.75	0.25	167	0.875				0											0					0
M	2	0	0	0	0	(+0.25+0.25x105)	0.25	0.25	105	0.375	(+0.25)	0.25	0	0	0.25				0											0					0
F	3	0	0	0	0	(+0.50+0.50x101)	0.5	0.5	101	0.75	(+0.75)	0.75	0	0	0.75				0											0					0
M	2	0	0	0	0	(plano+0.25x31)	0	0.25	31	0.125	(plano+0.25x138)	0	0.25	138	0.125	0			0
F	6	0	0	0	0	(+0.50+0.00)	0.5	0	0	0.5	(+0.50+0.50x178)	0.5	0.5	178	0.75	0			0
M	5	0	0	0	0	(+0.25+1.25x82)	0.25	1.25	82	0.875	(plano+2.50x85)	0	2.5	85	1.25	0	03/486604	appointment taken and informed	1	20/25			20/30			(+1.50+1.00x90)	1.5	1	90	2	(1.50+1.50x90)	1.5	1.5	90	2.25			5-6 months
M	5	0	0	0	0	(plano+0.75x100)	0	0.75	100	0.375	(+0.75+1.00x75)	0.75	1	75	1.25	0			0
F	5	0	0	0	0	(plano+0.50x1)	0	0.5	1	0.25	(-0.25+0.50x4)	-0.25	0.5	4	0	0			0
M	3	0	0	0	0	(-0.25+0.25x102)	-0.25	0.25	102	-0.125	(-0.75+0.00)	-0.75	0	0	-0.75	0			0
F	4	0	0	0	0	(plano+0.25x67)	0	0.25	67	0.125	(-0.50+0.25x110)	-0.5	0.25	110	-0.375	0			0
M	4	0	0	0	0	(-0.25+0.25x105)	-0.25	0.25	105	-0.125	(-0.25+0.75x84)	-0.25	0.75	84	0.125	0			0
F	3	0	0	0	0	(+0.75+0.75x37)	0.75	0.75	37	1.125	(+0.50+0.25x36)	0.5	0.25	36	0.625	0			0
M	6	0	0	0	0	(+0.25+0.75x92)	0.25	0.75	92	0.625	(-0.25+1.00x88)	-0.25	1	88	0.25	0			0
F	6	0	0	0	0	(+0.25+0.25x73)	0.25	0.25	73	0.375	(+0.25+0.25x68)	0.25	0.25	68	0.375	0			0
M	4.5	0	0	0	0	(+0.25+0.25x33)	0.25	0.25	33	0.375	(0.50+0.25x4)	0.5	0.25	4	0.625	0			0
M	4	0	0	0	0	(-0.25+0.25x72)	-0.25	0.25	72	-0.125	(-0.25+0.75x111)	-0.25	0.75	111	0.125	0			0
M	4	0	0	0	0	(-0.25+0.00)	-0.25	0	0	-0.25	(-0.25+0.00)	-0.25	0	0	-0.25	0			0
F	3	0	0	0	0	(-0.25+0.75x82)	-0.25	0.75	82	0.125	(+1.25+1.00x100)	1.25	1	100	1.75	0			0
M	3	0	0	0	Astigmat	(-0.25+1.00x100)	-0.25	1	100	0.25	(-0.50+1.25x80)	-0.5	1.25	80	0.125	0			0
M	3	0	0	0	0	(0.00+0.25x99)	0	0.25	99	0.125	(-0.25+0.25x89)	-0.25	0.25	89	-0.125	0			0
F	6	0	0	0	0	(-0.25+0.25x10)	-0.25	0.25	10	-0.125	(Plano+0.25x169)	0	0.25	169	0.125	0			0
M	3	0	0	0	0	(-0.25+0.00)	-0.25	0	0	-0.25	(+1.75+0.75x116)	1.75	0.75	116	2.125	0			0
M	2.5	0	0	0	0	(-0.50+0.50x4)	-0.5	0.5	4	-0.25	(-0.25+0.00)	-0.25	0	0	-0.25	0			0
M	5.4	0	0	0	0	(-1.25+0.75x103)	-1.25	0.75	103	-0.875	(-0.50+0.25x90)	-0.5	0.25	90	-0.375	0			0
F	6	0	0	0	0	(+0.50+0.00)	0.5	0	0	0.5	(+0.25+0.00)	0.25	0	0	0.25	0			0
F	3	0	0	0	0	(+0.75+0.75x22)	0.75	0.75	22	1.125	(+0.50+0.25x166)	0.5	0.25	166	0.625	0			0
M	2.5	0	0	0	0	(+0.25+0.25x72)	0.25	0.25	72	0.375	(plano+0.25x156)	0	0.25	156	0.125	0			0
F	5.5	0	0	0	0	(plano+0.25x60)	0	0.25	60	0.125	(+0.25+0.50x98)	0.25	0.5	98	0.5	0			0
M	4	Adrenal insufficiency	0	0	0	(plano+0.50x98)	0	0.5	98	0.25	(-0.25+0.50x92)	-0.25	0.5	92	0	Adrenal insufficiency			0
F	3	0	0	0	0	(+0.25+0.25x140)	0.25	0.25	140	0.375	(+0.50+0.25x62)	0.5	0.25	62	0.625	0			0
F	4.5	0	0	0	0	(+0.25+0.25x40)	0.25	0.25	40	0.375	(plano+0.50x75)	0	0.5	75	0.25	0			0
F	5	0	0	0	0	(+0.50+0.25x69)	0.5	0.25	69	0.625	(+0.25+0.25x2)	0.25	0.25	2	0.375	0			0
F	2	0	0	0	0	(plano+0.50x79)	0	0.5	79	0.25	(plano+0.50x107)	0	0.5	107	0.25	0			0
M	5	0	0	0	0	(-2.00+2.00x85)	-2	2	85	-1	(-0.75+0.50x96)	-0.75	0.5	96	-0.5	0			0
M	6	0	0	0	0	(-0.25+0.25x134)	-0.25	0.25	134	-0.125	(-0.25+0.25x68)	-0.25	0.25	68	-0.125	0			0
F	4.5	0	0	0	0	(+0.250.25x127)	0.25	0.25	127	0.375	(-0.25+0.00)	-0.25	0	0	-0.25	0			0
F	2	0	0	0	0	(+0.50+0.50x44)	0.5	0.5	44	0.75	(+0.25+0.75x109)	0.25	0.75	109	0.625	0			0
F	2	0	0	0	0	(+0.75+0.75x121)	0.75	0.75	121	1.125	(+0.25+0.50x93)	0.25	0.5	93	0.5	0			0
F	4	0	0	0	0	(plano+0.25x81)	0	0.25	81	0.125	(plano+0.25x137)	0	0.25	137	0.125	0			0
M	5	0	0	0	0	(+0.25+0.75x53)	0.25	0.75	53	0.625	(+0.25+0.75x123)	0.25	0.75	123	0.625	0			0
M	3	0	0	0	0	(-0.25+0.50x74)	-0.25	0.5	74	0	(-0.25+0.75x96)	-0.25	0.75	96	0.125	0			0
M	6	0	0	0	0	(+0.25+0.75x82)	0.25	0.75	82	0.625	(+0.75+0.25x113)	0.75	0.25	113	0.875	0			0
M	3.5	0	0	0	0	(plano+0.50x78)	0	0.5	78	0.25	(+0.25+0.50x67)	0.25	0.5	67	0.5	0			0
M	4	0	0	0	0	(-0.25+0.75x91)	-0.25	0.75	91	0.125	(-0.25+1.25x91)	-0.25	1.25	91	0.375	0			0
F	2	0	0	0	0	(-3.5+2.00X81)	-3.5	2	81	-2.5	(-3.00+1.25X97)	-3	1.25	97	-2.375	0	96170544825		1
F	3	0	0	0	0	(-2.25+0.25x121)	-2.25	0.25	121	-2.125	(-2.00+0.50x104)	-2	0.5	104	-1.75	developmetnal delay			0
M	5.5	0	0	0	0	(+0.50+0.50x97)	0.5	0.5	97	0.75	(+1.50+1.00x84)	1.5	1	84	2	0			0
M	5	0	0	0	0	(+0.50+0.25x32)	0.5	0.25	32	0.625	(+0.25+0.25x50)	0.25	0.25	50	0.375	0			0
F	5	0	0	0	0	(-0.25+0.25x82)	-0.25	0.25	82	-0.125	(plano+0.25x102)	0	0.25	102	0.125	0			0
F	4	0	0	0	0	Plano+0.25x91)	0	0.25	91	0.125	(+0.50+0.50x102)	0.5	0.5	102	0.75	0			0
F	5	0	0	0	0	(-0.75+0.25x66)	-0.75	0.25	66	-0.625	(+0.25+0.00)	0.25	0	0	0.25	0			0
M	2	0	0	0	0	(-0.25+0.25x100)	-0.25	0.25	100	-0.125	(plano+0.25x56)	0	0.25	56	0.125	0			0
M	6	0	0	0	0	(plano+0.50x84)	0	0.5	84	0.25	(+0.50+0.25x75)	0.5	0.25	75	0.625				0
F	3	0	0	0	astigmatism	(+1.00+3.75x84)	1	3.75	84	2.875	(+1.25+3.25x93)	1.25	3.25	93	2.875		03127629	came to appointment on 21/11/2018	1	20/40			20/40			(+2.00+3.50x90)	2	3.5	90	3.75	(+2.00+3.50x90)	2	3.5	90	3.75	normal	normal
F	4	sickle cell anemia	0	0	0	(plano+0.75x84)	0	0.75	84	0.375	(plano+0.50x96)	0	0.5	96	0.25				0
M	3.5	Immuno deficiency	0	0	0	(+0.50+0.00)	0.5	0	0	0.5	(+0.75+0.50x35)	0.75	0.5	35	1				0
M	5.5	0				(-1.5+1.00x93)	-1.5	1	93	-1	(-2.00+1.00x88)	-2	1	88	-1.5		70/782279	appointment taken and informed	1
F	2.5	congenital cardiac defect	0	0	0	(-0.25+0.25x26)	-0.25	0.25	26	-0.125	(-0.25+0.5x27)	-0.25	0.5	27	0	0			0
M	2.5	0	0	0	0	(-0.5+1.25x124)	-0.5	1.25	124	0.125	(-0.75+2.00x47)	-0.75	2	47	0.25	0			0
F	4.5	0	0	0	0	(+0.50+1.00x5)	0.5	1	5	1	(+0.50+0.75x6)	0.5	0.75	6	0.875	0			0
M	3	0	0	0	0	(+0.75+0.50x81)	0.75	0.5	81	1	(+1.00+0.25x61)	1	0.25	61	1.125	0			0
M	5	0	0	0	0	(plano+0.25x169)	0	0.25	169	0.125	(-0.25+0.25x176)	-0.25	0.25	176	-0.125	0			0
M	2	0	0	0	0	(-0.25+0.50x112)	-0.25	0.5	112	0	(-1.00+1.25x95)	-1	1.25	95	-0.375	0			0
F	2.5	0	0	0	0	(-1.25+0.50x97)	-1.25	0.5	97	-1	(-1.25+0.75x90)	-1.25	0.75	90	-0.875	0			0
F	3	0	0	0	0	(+0.50+1.00x84)	0.5	1	84	1	(-0.50+1.25x82)	-0.5	1.25	82	0.125	0			0
F	3.5	0	0	0	0	(+0.75+0.25x152)	0.75	0.25	152	0.875	(+0.50+0.25x155)	0.5	0.25	155	0.625	0	0		0
F	3	0	0	0	0	(plano+1.25x93)	0	1.25	93	0.625	(-0.25+1.00x86)	-0.25	1	86	0.25	0	0		0
F	4	0	0	0	0	(plano+0.25x68)	0	0.25	68	0.125	(plano+0.25x116)	0	0.25	116	0.125	0	0	0	0
M	6	Liver transplant	0	0	0	(+0.25+0.00)	0.25	0	0	0.25	(+0.25+0.50x92)	0.25	0.5	92	0.5	0			0
F	6	0	0	0	0	(+0.25+0.50x76)	0.25	0.5	76	0.5	(+0.25+0.25x97)	0.25	0.25	97	0.375	0			0
M	3	Congenital deafness	0	0	0	(plano+0.50x78)	0	0.5	78	0.25	(plano+0.75x91)	0	0.75	91	0.375	0			0
F	4	0	0	0	0	(+0.25+0.00)	0.25	0	0	0.25	(+0.25+0.25x119)	0.25	0.25	119	0.375	0			0
M	3	0	0	0	0	(plano+0.50x165)	0	0.5	165	0.25	(+0.25+0.25x43)	0.25	0.25	43	0.375	0			0
M	5	0	0	0	0	(+0.75+0.25x21)	0.75	0.25	21	0.875	(+0.50+0.25x73)	0.5	0.25	73	0.625	0			0
F	5	0	0	0	0	(+0.25+0.50x91)	0.25	0.5	91	0.5	(+1.25+0.50x91)	1.25	0.5	91	1.5	0	0	0	0
M	3	0	0	0	0	(plano+0.50x111)	0	0.5	111	0.25	(-0.25+0.25x67)	-0.25	0.25	67	-0.125	0	0	0	0
F	3	0	0	0	0	(+1.00+0.75x91)	1	0.75	91	1.375	(+1.25+1.25x107)	1.25	1.25	107	1.875	0	0		0
F	3	0	0	0	0	(-0.75+0.25x86)	-0.75	0.25	86	-0.625	(-0.75+0.50x91)	-0.75	0.5	91	-0.5	0	0		0
M	2.5	0	0	0	0	(+0.50+0.25x31)	0.5	0.25	31	0.625	(+0.50+0.00)	0.5	0	0	0.5	0			0
F	2.5	0	0	0	0	(-0.75+1.00x96)	-0.75	1	96	-0.25	(-1.00+1.25x90)	-1	1.25	90	-0.375	0			0
M	2	0	0	0	0	(+0.75+0.75x77)	0.75	0.75	77	1.125	(+0.50+0.50x84)	0.5	0.5	84	0.75	0			0
F	2.5	thyroid agenesis	0		0	(+0.25+1.50x95)	0.25	1.5	95	1	(+0.50+2.25x104)	0.5	2.25	104	1.625	0			1							(+2.5+0.5x80)	2.5	0.5	80	2.75	(+2.00+2.00x105)	2	2	105	3			in 2 months	hyperopia + astigmatism
M	4	congenital heart disease	0	0	0	(-0.25+0.25x145)	-0.25	0.25	145	-0.125	(plano+0.00)	0	0	0	0	0			0
M	5	0	0	0	0	(+0.25+0.25x19)	0.25	0.25	19	0.375	(+0.25+0.25x112)	0.25	0.25	112	0.375	0			0
M	3	0	0	0	0	(-0.75+0.75x104)	-0.75	0.75	104	-0.375	(-0.50+0.50x76)	-0.5	0.5	76	-0.25	0			0
M	5.5	0	0	0	0	(+0.50+0.00)	0.5	0	0	0.5	(+0.25+0.00)	0.25	0	0	0.25	0			0
F	3	0	0	0	0	(plano+0.00)	0	0	0	0	(plano+0.25x62)	0	0.25	26	0.125	0			0
M	3	0	0	0	0	(plano+0.25x105)	0	0.25	105	0.125	(+0.25+0.50x173)	0.25	0.5	173	0.5	0			0
M	5.5	0	0	0	0	(+0.50+0.00)	0.5	0	0	0.5	(+0.25+0.5x176)	0.25	0.5	176	0.5	0			0
M	2.5	0	0	0	0	(+0.25+0.25x90)	0.25	0.25	90	0.375	(plano+0.25x88)	0	0.25	88	0.125	0			0
F	3.5	0	0	0	0	(-0.25+0.25x159)	-0.25	0.25	159	-0.125	(plano+0.25x68)	0	0.25	68	0.125	0			0
M	4	0	0	0	0	(+0.25+0.25x4)	0.25	0.25	4	0.375	(+0.25+0.25x142)	0.25	0.25	142	0.375	0			0
M	4	0	0	0	0	(+0.50+0.25x86)	0.5	0.25	86	0.625	(+0.25+0.25x84)	0.25	0.25	84	0.375	0			0
F	4	0	0	0	Hyperopia	(+0.75+0.50x85)	0.75	0.5	85	1	(+0.75+0.25x108)	0.75	0.25	108	0.875	0			0
M	3	0	0	0	0	(-0.25+0.25x93)	-0.25	0.25	93	-0.125	(plano+0.25x48)	0	0.25	48	0.125	0			0
M	3	0	0	0	0	(plano+0.75x97)	0	0.75	97	0.375	(-0.25+0.50x93)	-0.25	0.5	93	0	0			0
M	4	0	0	0	0	(plano+0.00)	0	0	0	0	(-0.50+0.50x78)	-0.5	0.5	78	-0.25	0			0
F	3	0	0	0	0	(+0.50+1.00x175)	0.5	1	175	1	(+0.75+1.00x4)	0.75	1	4	1.25	0			0
F	3	0	0	0	astigmatism	(plano+1.25x90)	0	1.25	90	0.625	(-0.25+1.00x95)	-0.25	1	95	0.25	0			0
M	5	0	0	0	0	(plano+0.75x78)	0	0.75	78	0.375	(-0.25+0.25x91)	-0.25	0.25	91	-0.125	0			0
M	3	0	0	0	0	(+0.75+0.25x93)	0.75	0.25	93	0.875	(+1.50+0.50x20)	1.5	0.5	20	1.75	0			0
F	4	0	0	0	0	(-1.75+1.00x90)	-1.75	1	90	-1.25	(-0.75+1.00x92)	-0.75	1	92	-0.25	0			0
F	6	0	0	0	0	(-0.25+0.50x91)	-0.25	0.5	91	0	(+0.25+0.25x77)	0.25	0.25	77	0.375	0			0
F	4	0	0	0	0	(-0.25+0.50x63)	-0.25	0.5	63	0	(+0.25+0.00)	0.25	0	0	0.25	0			0
F	4	0	0	0	0	(-0.25+0.75x84)	-0.25	0.75	84	0.125	(+0.25+0.50x75)	0.25	0.5	75	0.5	0			0
M	6	0	0	0	0	(+0.25+0.25x32)	0.25	0.25	32	0.375	(plano+0.75x110)	0	0.75	110	0.375	0			0
F	4	0	0	0	0	(plano+0.25x125)	0	0.25	125	0.125	(plano+0.25x92)	0	0.25	92	0.125	0			0
M	2	0	0	0	0	(+0.25+0.25x94)	0.25	0.25	94	0.375	(+0.50+0.50x81)	0.5	0.5	81	0.75	0			0
M	4	0	0	0	0	(+0.25+0.25x94)	0.25	0.25	94	0.375	(+0.50+0.50x81)	0.5	0.5	81	0.75	0			0
M	6	0	0	0	0	(+0.25+0.50x107)	0.25	0.5	107	0.5	(+0.50+0.50x83)	0.5	0.5	83	0.75	0			0
F	2.5	0	0	0	0	(plano+0.25x57)	0	0.25	57	0.125	(plano+0.25x151)	0	0.25	151	0.125	0			0
F	3	0	0	0	0	(+2.75+0.25x13)	2.75	0.25	13	2.875	(+1.75+0.25x111)	1.75	0.25	111	1.875	0			0
M	5	0	0	0	0	(+1.25+0.50x113)	1.25	0.5	113	1.5	(+1.00+0.50x54)	1	0.5	54	1.25	0			0
M	4	0	0		0	(-4.25+2.5x95)	-4.25	2.5	95	-3	(-5.00+2.25x80)	-5	2.25	80	-3.875	0			1
F	4	0	0	0	0	(+0.25+0.25x57)	0.25	0.25	57	0.375	(+0.25+0.25x171)	0.25	0.25	171	0.375	0			0
F	6	0	0	0	0	(plano+0.00)	0	0	0	0	(plano+0.00)	0	0	0	0	0			0
M	5	0	0	0	0	(+0.25+0.25x132)	0.25	0.25	132	0.375	(+0.25+0.25x17)	0.25	0.25	17	0.375	0			0
F	4	0	0	0	Astigmatism	(-0.25+1.25x2)	-0.25	1.25	2	0.375	(plano+0.50x176)	0	0.5	176	0.25	0			0
M	5	0	0	0	0	(plano+0.50x178)	0	0.5	178	0.25	(-0.25+0.00)	-0.25	0	0	-0.25	0			0
M	4	0	0	0	0	(+0.50+0.25x161)	0.5	0.25	161	0.625	(+0.25+0.00)	0.25	0	0	0.25	0			0
M	6	0	0	0	0	(-0.50+0.25x88)	-0.5	0.25	88	-0.375	(plano+0.25x79)	0	0.25	79	0.125	0			0
F	5.5	0	0	0	0	(+0.75+0.25x30)	0.75	0.25	30	0.875	(+0.75+0.25x4)	0.75	0.25	4	0.875	0			0
M	2	0	0	0	0	(+0.25+0.25x90)	0.25	0.25	90	0.375	(+1.50+2.25x106)	1.5	2.25	106	2.625	0			1							(1.50+1.00x95)	1.5	1	95	2	(+1.00+2.75x100)	1	2.75	100	2.375			6 weeks
F	2.5	0	0	0	0	(-0.25+0.50x150)	-0.25	0.5	150	0	(plano+0.50x11)	0	0.5	11	0.25	0			0
F	2.5	0	0	0	0	(-0.50+0.50x81)	-0.5	0.5	81	-0.25	(-0.75+0.75x76)	-0.75	0.75	76	-0.375	0			0
M	4.5	0	0	astigmatism	0	(+1.50+1.25x89)	1.5	1.25	89	2.125	(+2.00+1.75x91)	2	1.75	91	2.875	0			1	20/30			20/30			(+1.50+1.50x90)	1.5	1.5	90	2.25	(+1.50+1.50x90)	1.5	1.5	90	2.25			in 6 months	astigmatism
M	2	0	0	0	0	(+0.25+1.00X99)	0.25	1	99	0.75	(+0.25+1.25X77)	0.25	1.25	77	0.875	0			0
F	4	0	0	0	0	(plano+0.25x115)	0	0.25	115	0.125	(-0.25+0.25x102)	-0.25	0.25	102	-0.125	0			0
M	4	0	0	0	0	(+0.25+0.50x83)	0.25	0.5	83	0.5	(plano+1.00x97)	0	1	97	0.5	0			0
M	3	0	0	0	0	(plano+0.50x90)	0	0.5	90	0.25	(+0.25+0.25x80)	0.25	0.25	80	0.375	0			0
M	4	0	0	0	0	(+0.25+0.25x62)	0.25	0.25	90	0.375	(plano+0.25x109)	0	0.25	109	0.125	0			0
M	2	0	0	0	0	(+0.50+0.50x109)	0.5	0.5	109	0.75	(plano+0.25x89)	0	0.25	89	0.125	0			0
F	6	0	0	0	0	(+0.50+0.25x93)	0.5	0.25	93	0.625	(+0.50+0.25x112)	0.5	0.25	112	0.625	0			0
M	2.5	0	0	0	0	(plano+1.00x92)	0	1	92	0.5	(-0.25+0.75x88)	-0.25	0.75	88	0.125	0			0
M	4	0	0	0	astigmatism	(plano+0.50x37)	0	0.5	37	0.25	(+0.25+0.25x81)	0.25	0.25	81	0.375	0			0
M	2.5	0	0	0	0	(-0.25+1.50x102)	-0.25	1.5	102	0.5	(plano+1.50x89)	0	1.5	89	0.75	0			0
F	6	0	0	0	0	(+1.50+1.00x31)	1.5	1	31	2	(+1.50+1.00x144)	1.5	1	144	2	0			0
M	2.5	0	0	0	0	(plano+0.25x75)	0	0.25	75	0.125	(-0.25+0.25x111)	-0.25	0.25	111	-0.125	0			0
M	4	0	0	0	astigmatism	(+0.25+0.75x73)	0.25	0.75	73	0.625	(+0.50+0.75x111)	0.5	0.75	111	0.875	0			0
M	3	0	0	0	0	(+0.25+0.25x102)	0.25	0.25	102	0.375	(+0.75+0.75x82)	0.75	0.75	82	1.125	0			0
M	2	0	0	0	0	(+0.25+0.75x73)	0.25	0.75	73	0.625	(+0.50+0.75x111)	0.5	0.75	111	0.875	0			0
M	6	0	0	0	0	(plano+0.25x169)	0	0.25	169	0.125	(-0.25+0.25x176)	-0.25	0.25	176	-0.125	0			0
F	2	0	0	0	0	(+0.25+0.25x57)	0.25	0.25	57	0.375	(+0.25+0.25x171)	0.25	0.25	171	0.375	0			0
M	4	0	0	0	0	(-0.50+1.00x107)	-0.5	1	107	0	(-0.50+0.75x91)	-0.5	0.75	91	-0.125	0			0
M	2	0	0	0	mom and dad astigmatism	(plano+1.25x113)	0	1.25	113	0.625	(plano+1.25x81)	0	1.25	81	0.625				0											0					0
M	2	0	0	0	0	(+0.25+0.25x105)	0.25	0.25	105	0.375	(+0.25)	0.25	0	0	0.25				0											0					0
F	3	0	0	0	0	(+0.50+0.50x101)	0.5	0.5	101	0.75	(+0.75)	0.75	0	0	0.75				0											0					0
M	2	0	0	0	0	(-1.00+0.50x98)	-1	0.5	98	-0.75	(-0.75+0.50x79)	-0.75	0.5	79	-0.5				0											0					0
M	5	0	0	0	0	(-1.00+0.50x98)	-1	0.5	98	-0.75	(-1.25+0.50x26)	-1.25	0.5	26	-1				0
M	4	0	0	0	0	(+0.25)	0.25	0	0	0.25	(plano+0.25x90)	0	0.25	90	0.125				0											0					0
M	3	0	0	0	mom myopia + astigmatism	(-0.25+1.00x70)	-0.25	1	70	0.25	(plano+0.25x144)	0	0.25	144	0.125				0											0					0
M	6	0	0	0	dad myopia	(+0.25+0.25x95)	0.25	0.25	95	0.375	(plano+0.25x38)	0	0.25	38	0.125				0											0					0
M	4	0	0	0	dad myopia	(+0.25)	0.25	0	0	0.25	(+0.25+0.25x11)	0.25	0.25	11	0.375				0											0					0
F	2	0	0	0	dad small pupils	(+0.25+0.75x48)	0.25	0.75	48	0.625	(+0.50+0.50x104)	0.5	0.5	104	0.75				0											0					0
F	6	0	0	0	0	(+0.25)	0.25	0	0	0.25	(+0.50+0.25x51)	0.5	0.25	51	0.625				0											0					0
M	2	0	0	0	0	(-1.00+1.00x102)	-1	1	102	-0.5	(plano+1.25x62)	0	1.25	62	0.625				0											0					0
F	6	0	0	0	0	(+0.75+0.25x109)	0.75	0.25	109	0.875	(+1.00+0.25x57)	1	0.25	57	1.125				0											0					0
F	5	0	0	0	0	(+0.25)	0.25	0	0	0.25	(plano)	0	0	0	0				0											0					0
F	5	0	0	0	0	(+0.25)	0.25	0	0	0.25	(plano+0.25x110)	0	0.25	110	0.125				0											0					0
M	2	0	0	0	0	(-2.00+0.50x151)	-2	0.5	151	-1.75	(-1.50+0.50x24)	-1.5	0.5	24	-1.25				0											0					0
F	6	0	0	0	0	(plano+0.25x166)	0	0.25	166	0.125	(plano+0.25x36)	0	0.25	36	0.125				0											0					0
M	2	0	0	0	0	(+1.00+1.00x93)	1	1	93	1.5	(+1.00+0.75x76)	1	0.75	76	1.375				0											0					0
M	3	0	0	0	0	(-0.25+0.25x144)	-0.25	0.25	144	-0.125	(-0.25+0.25x89)	-0.25	0.25	89	-0.125				0											0					0
M	5	0	0	0	0	(+0.75+0.25x119)	0.75	0.25	119	0.875	(+0.50+0.50x46)	0.5	0.5	46	0.75				0											0					0
F	3	0	0	0	0	(+0.50+0.25x108)	0.5	0.25	108	0.625	(+0.50)	0.5	0	0	0.5				0											0					0
M	5	0	0	0	0	(+0.50+0.25x91)	0.5	0.25	91	0.625	(+0.50+0.25x76)	0.5	0.25	76	0.625				0											0					0
M	4	0	0	0	0	(plano+0.25x78)	0	0.25	78	0.125	(plano+0.25x92)	0	0.25	92	0.125				0											0					0
F	3	0	0	0	0	(+1.00+0.75x43)	1	0.75	43	1.375	(+1.75+0.25x179)	1.75	0.25	179	1.875				0											0					0
F	2	0	0	0	0	(-0.25+0.50x68)	-0.25	0.5	68	0	(-0.25+0.50x99)	-0.25	0.5	99	0				0											0					0
M	6	0	0	0	dad: myopia + astigmatism, mom: astigmatism	(+0.25+0.25x69)	0.25	0.25	69	0.375	(plano+0.50x81)	0	0.5	81	0.25				0											0					0
M	4	0	0	0	dad: myopia + astigmatism, mom: astigmatism	(-0.25+0.75x37)	-0.25	0.75	37	0.125	(-0.25+1.00x115)	-0.25	1	115	0.25				0											0					0
F	6	0	0	0	0	(+0.75+0.50x2)	0.75	0.5	2	1	(+0.50+0.50x156)	0.5	0.5	156	0.75				0											0					0
M	3	0	0	0	0	(-0.25+0.25x94)	-0.25	0.25	94	-0.125	(plano+0.50x85)	0	0.5	85	0.25				0											0					0
F	5	0	0	0	Dad Myopia	(-0.25+0.25x171)	-0.25	0.25	171	-0.125	(plano+0.25x143)	0	0.25	143	0.125				0											0					0
F	4	0	0	0	mom high myopia, dad myopia	(+0.75+0.25x96)	0.75	0.25	96	0.875	(+0.50+0.25x65)	0.5	0.25	65	0.625				0											0					0
M	4	0	0	0	mom myopia + astigmatism	(-0.25+0.25x9)	-0.25	0.25	9	-0.125	(-0.25+0.25x9)	-0.25	0.25	9	-0.125				0											0					0
M	2	0	0	0	0	(plano+0.25x170)	0	0.25	170	0.125	(+0.25)	0.25	0	0	0.25				0											0					0
F	3	0	0	0	0	(+0.25+0.50X4)	0.25	0.5	4	0.5	(+0.75)	0.75	0	0	0.75				0											0					0
M	4	0	0	0	0	(plano+0.50x93)	0	0.5	93	0.25	(plano+0.75x78)	0	0.75	78	0.375				0											0					0
F	2	0	0	0	0	(-0.50+1.50x95)	-0.5	1.5	95	0.25	(-1.00+1.50x98)	-1	1.5	98	-0.25				0											0					0
F	3	0	0	0	mom+dad myopia	(+0.75+0.50x129)	0.75	0.5	129	1	(+0.50+0.75x59)	0.5	0.75	59	0.875				0											0					0
F	4	0	0	0	0	(+0.50+0.50x127)	0.5	0.5	127	0.75	(+0.75+0.25x164)	0.75	0.25	164	0.875				0											0					0
F	2	0	0	0	mom astigmatism	(-0.25+0.5x116)	-0.25	0.5	116	0	(+0.25-0.25x82)	0.25	-0.25	82	0.125				0											0					0
M	3	0	0	0	0	(plano+0.50x170)	0	0.5	170	0.25	(plano+0.25x80)	0	0.25	80	0.125				0											0					0
M	5	0	0	0	0	(+0.25+0.25x91)	0.25	0.25	91	0.375	(+0.25+0.25x89)	0.25	0.25	89	0.375				0											0					0
F	2	0	0	0	0	(+0.25+0.75x98)	0.25	0.75	98	0.625	(plano+0.75x89)	0	0.75	89	0.375				0											0					0
M	3	0	0	0	dad hyperopia + astigmatism	(+0.75+0.75x111)	0.75	0.75	111	1.125	(+0.50+0.75x73)	0.5	0.75	73	0.875				0											0					0
F	5	0	0	0	dad hyperopia + astigmatism	(+0.25+0.50x81)	0.25	0.5	81	0.5	(+0.75+0.25x139)	0.75	0.25	139	0.875				0											0					0
F	5	0	0	0	0	(+0.50+0.75x151)	0.5	0.75	0	0.875	(plano+0.50x46)	0	0.5	46	0.25				0											0					0
F	6	0	0	0	father myopia + astigmatism	(-0.25+0.25x91)	-0.25	0.25	91	-0.125	(plano+0.25x97)	0	0.25	97	0.125				0											0					0
M	4	0	0	0	father myopia + astigmatism	(+0.50)	0.5	0	0	0.5	(+0.25)	0.25	0	0	0.25				0											0					0
F	3	0	0	0	0	(+0.25+0.25x174)	0.25	0.25	174	0.375	(+0.25)	0.25	0		0.25				0
F	4	0	0	0	0	(+0.25+0.25x163)	0.25	0.25	163	0.375	(plano+0.25x98)	0	0.25	98	0.125				0
M	6	0	0	0	0	(-0.50+1.00x63)	-0.5	1	63	0	(-0.75+0.75x36)	-0.75	0.75	36	-0.375				0
F	8		0	0	0	(0.5+0.25x159)	0.5	0.25	159	0.625	(0.25+0.5x57)	0.25	0.5	57	0.5				0											0					0
M	3		0	0	0	(0.5+0.5x82)	0.5	0.5	82	0.75	(0+0.5x86)	0	0.5	86	0.25				0											0					0
M	7		0	0	0	(-0.25+1.25x115)	-0.25	1.25	115	0.375	(0+1.5x65)	0	1.5	65	0.75				0											0					0
F	9		0	already wearing glasses upon Mum	0	(-0.5+0.25x107)	-0.5	0.25	107	-0.375	(-0.25+0.25x90)	-0.25	0.25	90	-0.125				0											0					0
F	7		0	0	0	(0.5+0.25x99)	0.5	0.25	99	0.625	(0.5+0.25x71)	0.5	0.25	71	0.625				0											0					0
M	3		0	0	0	(-0.25+0.25x102)	-0.25	0.25	102	-0.125	(-0.75+0.00)	-0.75	0	0	-0.75				0
F	4		0	0	0	(plano+0.25x67)	0	0.25	67	0.125	(-0.50+0.25x110)	-0.5	0.25	110	-0.375				0
F	4		0	0	0	(-0.25+0.25x105)	-0.25	0.25	105	-0.125	(-0.25+0.75x84)	-0.25	0.75	84	0.125				0
F	3		0	0	0	(1+0x90)	1	0	90	1	(1+0x90)	1	0	90	1	sickle cell disease			0											0					0
F	5		0	0	0	(0+0x90)	0	0	90	0	(0+0.25x29)	0	0.25	29	0.125				0											0					0
F	3		0	0	0	(-0.25+0.25x115)	-0.25	0.25	115	-0.125	(0+0.25x73)	0	0.25	73	0.125				0											0					0
F	6		0	0	0	(0.5+0.5x91)	0.5	0.5	91	0.75	(0.75+0.25x70)	0.75	0.25	70	0.875				0											0					0
M	5		0	0	0	(0.25+0.75x11)	0.25	0.75	11	0.625	(0.25+0.5x152)	0.25	0.5	152	0.5	cardio			0											0					0
F	3		0	0	0	(-0.25+0.5x14)	-0.25	0.5	14	0	(0.25+0.25x26)	0.25	0.25	26	0.375				0											0					0
M	9		0	0	0	(0+0.5x84)	0	0.5	84	0.25	(0+0.5x71)	0	0.5	71	0.25				0											0					0
M	4		0	0	0	(1.25+0.25x26)	1.25	0.25	26	1.375	(1+0.25x122)	1	0.25	122	1.125				0											0					0
M	5		0	0	0	(-0.5+0x90)	-0.5	0	90	-0.5	(-0.75+0.75x140)	-0.75	0.75	140	-0.375				0											0					0
M	4		0	0	0	(0.5+0.5x42)	0.5	0.5	42	0.75	(0.5+0.25x169)	0.5	0.25	169	0.625				0											0					0
M	6		0	0	0	(0+0.25x123)	0	0.25	123	0.125	(0.25+0.25x17)	0.25	0.25	17	0.375				0											0					0
M	6		0	0	0	(-0.5+0.5x124)	-0.5	0.5	124	-0.25	(-0.25+0.25x68)	-0.25	0.25	68	-0.125				0											0					0
F	6		0	0	0	(-0.25+0.25x145)	-0.25	0.25	145	-0.125	(0.25+0.25x135)	0.25	0.25	135	0.375				0											0					0
M	5		0	0	0	(0+0x90)	0	0	90	0	(0.25+0.25x156)	0.25	0.25	156	0.375				0											0					0
F	5		0	0	0	(1+1.5x100)	1	1.5	100	1.75	(0.5+1x86)	0.5	1	86	1	sickle cell disease			0											0					0
M	3		0	0	0	(0+0.25x102)	0	0.25	102	0.125	(0+0.25x168)	0	0.25	168	0.125				0											0					0
F	5	0	0	0	0	(plano+0.50x83)	0	0.5	83	0.25	(+0.50+0.50x84)	0.5	0.5	84	0.75				0
M	3		0	0	0	(0.75+1.5x94)	0.75	1.5	94	1.5	(0.25+1.75x87)	0.25	1.75	87	1.125				0											0					0
F	3		0	0	0	(+0.25+0.50x84)	0.25	0.5	84	0.5	(+0.25+0.25x70)	0.25	0.25	70	0.375				0											0					0
F	4		0	0	0	(0.5+0x90)	0.5	0	90	0.5	(0.5+0.25x137)	0.5	0.25	137	0.625				0											0					0
M	2		0	0	0	(plano+0.25x78)	0	0.25	78	0.125	(plano+0.25x73)	0	0.25	73	0.125				0											0					0
M	3		0	0		(-0.25+0.5x86)	-0.25	0.5	86	0	(0+0.25x94)	0	0.25	94	0.125				0											0					0
M	5		0	0	0	(-0.75+1x97)	-0.75	1	97	-0.25	(-0.75+0.25x147)	-0.75	0.25	147	-0.625				0
F	3		0	0	0	(+1.5+0.25x59)	1.5	0.25	59	1.625	(+1.25)	-1.25	0	0	1.25				0
F	4		0	0	0	(-0.25)	-0.25	0	0	-0.25	(-0.5+1.5x14)	-0.5	1.5	14	0.25				0
M	6		0	0	0	(0+0.25x123)	0	0.25	123	0.125	(0.25+0.25x17)	0.25	0.25	17	0.375				0											0					0
F	2.5		0	0	0	(plano+0.75x105)	0	0.75	105	0.375	(-0.25+0.50x107)	-0.25	0.5	107	0				0
M	4		0	0	0	(+2.00+0.50x9)	2	0.5	9	2.25	(+1.50+1.00x173)	1.5	1	173	2				0
M	4.5		0	0	0	(+0.75+0.50x120)	0.75	0.5	120	1	(-0.25+0.50x104)	-0.25	0.5	104	0				0
M	4		0	0	0	(+0.25+0.50x97)	0.25	0.5	97	0.5	(+0.50+0.25x92)	0.5	0.25	92	0.625				0
M	5		0	0		(0+0.25x37)	0	0.25	37	0.125	(0.25+0.25x166)	0.25	0.25	166	0.375				0											0					0
F	6	asthma	1	0		(0.25+0.25x149)	0.25	0.25	149	0.375	(0.5+0x90)	0.5	0	90	0.5				0											0					0
M	10		0	0		(0+0x90)	0	0	90	0	(-0.25+0.75x131)	-0.25	0.75	131	0.125				0											0					0
F	7		0	0		(0.75+0.25x47)	0.75	0.25	47	0.875	(0.5+0.25x129)	0.5	0.25	129	0.625				0											0					0
F	8		0	0		(0+1x98)	0	1	98	0.5	(0.5+0.25x77)	0.5	0.25	77	0.625				0											0					0
M	3		0	0		(0.75+0.5x88)	0.75	0.5	88	1	(0.75+0.25x102)	0.75	0.25	102	0.875				0											0					0
F	4		0	0		(-0.25+0.5x95)	-0.25	0.5	95	0	(0+0.5x81)	0	0.5	81	0.25				0											0					0
M	10		0	0		(0.25+0.25x160)	0.25	0.25	160	0.375	(0.5+0.25x22)	0.5	0.25	22	0.625				0											0					0
M	4		0	0		(0.25+0.5x81)	0.25	0.5	81	0.5	(0.25+0.5x93)	0.25	0.5	93	0.5				0											0					0
M	8		0	0		(-0.25+0.75x164)	-0.25	0.75	164	0.125	(-0.5+0.75x3)	-0.5	0.75	3	-0.125				0											0					0
F	8		0	0		(0.25+0.25x65)	0.25	0.25	65	0.375	(0.25+0.5x99)	0.25	0.5	99	0.5				0											0					0
M	6		0	0		(0+0.25x64)	0	0.25	64	0.125	(0.5+0x90)	0.5	0	90	0.5				0											0					0
M	3		0	0		(0+0.75x106)	0	0.75	106	0.375	(0.75+0.5x84)	0.75	0.5	84	1				0											0					0
M	4		0	0		(1.5+0.25x59)	1.5	0.25	59	1.625	(1.25+0.5x118)	1.25	0.5	118	1.5				0											0					0
F	10		0	0		(0+0.25x124)	0	0.25	124	0.125	(0+0.25x82)	0	0.25	82	0.125				0											0					0
M	4		0	0		(0.5+0.25x133)	0.5	0.25	133	0.625	(0.25+0.25x148)	0.25	0.25	148	0.375				0											0					0
F	10		0	0		(-1+0x90)	-1	0	90	-1	(-1.25+0x90)	-1.25	0	90	-1.25				0											0					0
M	5		0	0		(1+0.25x61)	1	0.25	61	1.125	(1.5+0.25x69)	1.5	0.25	69	1.625				0											0					0
M	8		0	0		(0.25+0.5x87)	0.25	0.5	87	0.5	(0.25+0.25x157)	0.25	0.25	157	0.375				0											0					0
M	5		0	0		(-0.25+0.5x76)	-0.25	0.5	76	0	(0+0x90)	0	0	90	0				0											0					0
M	6		0	0		(-1+1x86)	-1	1	86	-0.5	(-0.5+0.5x79)	-0.5	0.5	79	-0.25				0											0					0
F	3		0	0		(0+0x90)	0	0	90	0	(0.25+0.5x97)	0.25	0.5	97	0.5				0											0					0
M	4		0	0		(0.75+0x90)	0.75	0	90	0.75	(0.75+0.75x11)	0.75	0.75	11	1.125				0											0					0
M	5		0	0		(-1+0.25x31)	-1	0.25	31	-0.875	(-0.5+0.5x158)	-0.5	0.5	158	-0.25				0											0					0
M	4	0	0	0	0	(+0.50+0.25x63)	0.5	0.25	63	0.625	(+0.50)	0.5	0	0	0.5				0
M	6		0	0		(1+0.25x107)	1	0.25	107	1.125	(0.5+0.5x122)	0.5	0.5	122	0.75				0											0					0
F	3		0	0		(0+0.5x76)	0	0.5	76	0.25	(-0.25+0.5x103)	-0.25	0.5	103	0				0											0					0
F	2	0	0	0		(Plano+0.75x92)	0	0.25	92	0.125	(plano+0.25x98)	0	0.25	98	0.125	0			0
F	5	0	0	0		(plano+0.25x22)	0	0.25	22	0.125	(+0.25+0.00)	0.25	0	0	0.25	0			0
F	4	0	0	0		(-0.50+0.75x2)	-0.5	0.75	2	-0.125	(-0.25+0.75x5)	-0.25	0.75	5	0.125	0			0
M	5	0	0	0		(+0.25+0.25x37)	0.25	0.25	37	0.375	(+0.25+0.25x102)	0.25	0.25	102	0.375	0			0
M	5	0	0	0		(plano+0.25x68)	0	0.25	68	0.125	(plano+0.25x91)	0	0.25	91	0.125	0			0
M	3	0	0	0		(-0.75+1.25x84)	-0.75	1.25	84	-0.125	(-0.25+0.50x103)	-0.25	0.5	103	0	0			0
M	3.5	0	0	0		(-0.50+1.00x107)	-0.5	1	107	0	(-0.50+0.75x91)	-0.5	0.75	91	-0.125	0			0
M	5		0	0		(-0.5+0.25x90)	-0.5	0.25	90	-0.375	(-0.75+1.5x84)	-0.75	1.5	84	0				0											0					0
M	8	speech delay	0	0		(0+0.5x18)	0	0.5	18	0.25	(0.25+0.5x121)	0.25	0.5	121	0.5				0											0					0
F	7		0	0		(-1+0.5x21)	-1	0.5	21	-0.75	(0+0x90)	0	0	90	0				0											0					0
F	8		0	0		(0.75+0.25x58)	0.75	0.25	58	0.875	(0.25+0.25x139)	0.25	0.25	139	0.375				0											0					0
F	7		0	0		(1.5+0.5x122)	1.5	0.5	122	1.75	(0.75+0.25x167)	0.75	0.25	167	0.875				0											0					0
M	2	0	0	0		(+0.25+0.25x105)	0.25	0.25	105	0.375	(+0.25)	0.25	0	0	0.25				0											0					0
F	3	0	0	0		(+0.50+0.50x101)	0.5	0.5	101	0.75	(+0.75)	0.75	0	0	0.75				0											0					0
F	4	0	0	0	0	(+0.50+0.50x45)	0.5	0.5	45	0.75	(+0.75+0.00x0)	0.75	0	0	0.75				0
M	6	0	0	0	0	(+0.50+0.25x164)	0.5	0.25	164	0.625	(+1.25+0.25x145)	1.25	0.25	145	1.375				0
F	4	Seizure	0	0	0	(-1+0.75x91)	-1	0.75	91	-0.625	(-1.75+0.75x81)	-1.75	0.75	81	-1.375				0											0					0
M	10	Nephro	0	0	0	(-0.25+0.25x71)	-0.25	0.25	71	-0.125	(0+0x90)	0	0	90	0				0											0					0
F	6		0	0	0	(+0.5+0.25x16)	0.5	0.25	16	0.625	(+0.25+0.25x62)	0.25	0.25	62	0.375				0
M	5		0	0	0	(-0.75+1x97)	-0.75	1	97	-0.25	(-0.75+0.25x147)	-0.75	0.25	147	-0.625				0
M	5	0	0	0	0	(+0.25+0.25x132)	0.25	0.25	132	0.375	(+0.25+0.25x17)	0.25	0.25	17	0.375	0			0
F	4	0	0	0		(-0.25+1.25x2)	-0.25	1.25	2	0.375	(plano+0.50x176)	0	0.5	176	0.25	0			0
M	5	0	0	0		(plano+0.50x178)	0	0.5	178	0.25	(-0.25+0.00)	-0.25	0	0	-0.25	0			0
M	4	0	0	0		(+0.50+0.25x161)	0.5	0.25	161	0.625	(+0.25+0.00)	0.25	0	0	0.25	0			0
M	6	0	0	0		(-0.50+0.25x88)	-0.5	0.25	88	-0.375	(plano+0.25x79)	0	0.25	79	0.125	0			0
F	5		0	0		(-0.25+0.5x94)	-0.25	0.5	94	0	(0+0.25x90)	0	0.25	90	0.125				0											0					0
F	3		0	0		(1+0.5x95)	1	0.5	95	1.25	(1+1x93)	1	1	93	1.5				0											0					0
M	4		0	0		(0+0.25x23)	0	0.25	23	0.125	(0.25+0.25x141)	0.25	0.25	141	0.375				0											0					0
F	10		0	0		(0+0.25x9)	0	0.25	9	0.125	(0+0.25x173)	0	0.25	173	0.125				0											0					0
F	3	0	0	0		(plano+1.25x90)	0	1.25	90	0.625	(-0.25+1.00x95)	-0.25	1	95	0.25	0			0
M	5	0	0	0	0	(plano+0.75x78)	0	0.75	78	0.375	(-0.25+0.25x91)	-0.25	0.25	91	-0.125	0			0
M	3	0	0	0	0	(+0.75+0.25x93)	0.75	0.25	93	0.875	(+1.50+0.50x20)	1.5	0.5	20	1.75	0			0
F	4	0	0	0	0	(-1.75+1.00x90)	-1.75	1	90	-1.25	(-0.75+1.00x92)	-0.75	1	92	-0.25	0			0
F	6	0	0	0	0	(+0.25)	0.25	0	0	0.25	(+0.50+0.25x51)	0.5	0.25	51	0.625				0											0					0
M	6	0	0	0	0	(-1.00+1.00x102)	-1	1	102	-0.5	(plano+1.25x62)	0	1.25	62	0.625				0											0					0
F	6	0	0	0	0	(+0.75+0.25x109)	0.75	0.25	109	0.875	(+1.00+0.25x57)	1	0.25	57	1.125				0											0					0
F	4		0	0	0	(+0.75+0.25x154)	0.75	0.25	154	0.875	(+0.50)	0.5	0	0	0.5				0											0					0
F	2		0	0	0	(+0.25+0.50x84)	0.25	0.5	84	0.5	(+0.25+0.25x70)	0.25	0.25	70	0.375				0											0					0
F	2		0	0	0	(+0.50+0.25x75)	0.5	0.25	75	0.625	(+0.75+0.25x10)	0.75	0.25	10	0.875				0											0					0
M	5	0	0	0	0	(+0.50+0.50x68)	0.5	0.5	68	0.75	(+0.50+0.50x92)	0.5	0.5	92	0.75				0											0					0
M	4	0	0	0	0	(+0.50)	0.5	0	0	0.5	(plano+0.50x88)	0	0.5	88	0.25				0											0					0
F	6	0		0	0	(-0.25+1.00x82)	-0.25	1	82	0.25	(-0.50+0.50x98)	-0.5	0.5	98	-0.25				0											0					0
M	4	0	0	0	0	(-0.50+0.25x86)	-0.5	0.25	86	-0.375	(-0.50+0.25x68)	-0.5	0.25	68	-0.375				0											0					0
M	5		0	0	0	(0.25+0.5x173)	0.25	0.5	173	0.5	(0+0.25x152)	0	0.25	152	0.125				0											0					0
M	6		0	0	0	(0.25+0.5x14)	0.25	0.5	14	0.5	(0+0.25x176)	0	0.25	176	0.125				0											0					0
F	6		0	0	0	(0.75+0.25x93)	0.75	0.25	93	0.875	(1+0.5x161)	1	0.5	161	1.25				0											0					0
M	5		0	0	0	(0.25+0.5x58)	0.25	0.5	58	0.5	(0.25+0.5x131)	0.25	0.5	131	0.5				0											0					0
F	2		0	0	0	(0.25+1x80)	0.25	1	80	0.75	(0.75+0.75x90)	0.75	0.75	90	1.125				0											0					0
M	3		0	0	0	(1+0.5x79)	1	0.5	79	1.25	(0.5+0.5x4)	0.5	0.5	4	0.75				0											0					0
M	5		0	0	0	(0+0.5x22)	0	0.5	22	0.25	(0+0.5x141)	0	0.5	141	0.25				0											0					0
M	2		0	0		(0+0.25x119)	0	0.25	119	0.125	(-0.25+0.25x145)	-0.25	0.25	145	-0.125				0											0					0
M	5		0	0		(0+0.25x179)	0	0.25	179	0.125	(0+0x90)	0	0	90	0				0											0					0
M	5		0	0		(0.25+1x103)	0.25	1	103	0.75	(0+1x86)	0	1	86	0.5				0											0					0
M	3		0	0		(-0.5+0.5x86)	-0.5	0.5	86	-0.25	(-0.75+0.75x103)	-0.75	0.75	103	-0.375				0											0					0
M	6		0	0		(-0.25+0.5x88)	-0.25	0.5	88	0	(-0.25+0.75x86)	-0.25	0.75	86	0.125				0										0	0					0
M	10		0	0		(0.75+0x90)	0.75	0	90	0.75	(1+0.25x1)	1	0.25	1	1.125				0											0					0
M	10		0	0		(0+0.25x117)	0	0.25	117	0.125	(0.75+0.5x74)	0.75	0.5	74	1				0											0					0
M	3		0	0		(0+1x116)	0	1	116	0.5	(0.25+0.25x29)	0.25	0.25	29	0.375				0											0					0
F	4		0	0		(0+0.5x167)	0	0.5	167	0.25	(0.25+0.25x10)	0.25	0.25	10	0.375				0											0					0
M	9		0	0		(0.75+0.25x104)	0.75	0.25	104	0.875	(0.5+0.25x74)	0.5	0.25	74	0.625				0											0					0
M	3		0	0		(0+0x90)	0	0	90	0	(0+0x90)	0	0	90	0				0											0					0
M	5		0	0		(0+0.5x106)	0	0.5	106	0.25	(0.5+0.5x83)	0.5	0.5	83	0.75				0											0					0
F	7		1	0		(0+0.25x25)	0	0.25	25	0.125	(0+0.25x19)	0	0.25	19	0.125				0											0					0
F	2		0	0		(0+0.25x98)	0	0.25	98	0.125	(-0.25+0.25x46)	-0.25	0.25	46	-0.125				0											0					0
M	3		1	0	0	(0.75+0.75x173)	0.75	0.75	173	1.125	(0.75+1x4)	0.75	1	4	1.25				0																0
M	3	Asthma	0	0	0	(-0.25+0.5x85)	-0.25	0.5	85	0	(-0.25+0.25x136)	-0.25	0.25	136	-0.125				0																0
M	7	sickle cell anemia	0	0	0	(0.25+0.5x109)	0.25	0.5	109	0.5	(0.25+0.25x76)	0.25	0.25	76	0.375				0																0
F	7		0	0	0	(0.25+0.5x37)	0.25	0.5	37	0.5	(0.25+0x90)	0.25	0	90	0.25				0											0					0
F	3		0	0	0	(0.25+0.5x120)	0.25	0.5	120	0.5	(0.25+0.5x55)	0.25	0.5	55	0.5				0											0					0
M	6		0	0	0	(+0.50+0.50x67)	0.5	0.5	67	0.75	(+0.50+0.25x90)	0.5	0.25	90	0.63				0
F	5		0	0	0	(-1.00+1.00x4)	-1	1	4	-0.5	(-0.75+0.75x165)	-0.75	0.75	165	-0.38				0

## Sheet: examined patients
Gender	Age (years)	Systemic_Dx	Premature?	Eye_Dx	Family_Hx	new PlusOptix_Ref_OD	New_PlusOptix_Sph_OD	New_PlusOptix_Cyl_OD	New_PlusOptix_Axis_OD	New_PlusOptix_SphEq_OD	new PlusOptix_Ref_OS	New_PlusOptix_Sph_OS	New_PlusOptix_Cyl_OS	New_PlusOptix_Axis_OS	New_PlusOptix_SphEq_OS	PMHx		COMMENTS	Referral	VA_OD	VA_OD_dec	VA_OD_LogMAR	VA_OS	VA_OS_dec	VA_OS_LogMAR	CRx_OD	CRx_Sph_OD	CRx_Cyl_OD	CRx_Axis_OD	CRx_SphEq_OD	CRx_OS	CRx_Sph_OS	CRx_Cyl_OS	CRx_Axis_OS	CRx_SphEq_OS	Motility_D	Motility_N	F/U	Ocular_Dx
F	10	Thalassemia minor+sickle cell anemia	0	0	0	(0.5+0x90)	0.5	0	90	0.5	(0.5+0.5x151)	0.5	0.5	151	0.75	sickle cell disease			1	20/40	0.3		20/30	0.176		(+1.00+0.25x90)	1	0.25	90	1.125	(+1.00+0.25x90)	1	0.25	90	1.125	0	0		Rt eye PAPD
M	3	sickle cell anemia	0	0	0	(0+1.75x80)	0	1.75	80	0.875	(-0.5+1x87)	-0.5	1	87	0	sickle cell disease			1	CSM			CSM			(-0.25+1.75x90)	-0.25	1.75	90	0.625	(-0.25+0.75x90)	-0.25	0.75	90	0.125	0	0		astigmatism
M	4		0	0	0	(0.25+1.75x88)	0.25	1.75	88	1.125	(0.25+1.5x92)	0.25	1.5	92	1	trauma			1	20/50	0.39		20/50	0.39		(+1.00+1.75x90)	1	1.75	90	1.875	(+1.00+1.50x95)	1	1.5	95	1.75	0	0	f/u in 6 m	astigmatism
M	3	sicke cell disease	0	0	0	(2.75+0.75x82)	2.75	0.75	82	3.125	(2.25+0.75x86)	2.25	0.75	86	2.625	sickle cell disease			1	20/50	0.39	0.408935	20/50	0.39	0.408935	(+3.00+0.75x90)	3	0.75	90	3.375	(+3.00+0.75x90)	3	0.75	90	3.375	0	0	f/u in 6m	Borderline hyperopia+elevated optic nerve+drusen on ultrasound
F	3		0	0	0	(-0.5+2.5x88)	-0.5	2.5	88	0.75	(0.25+1.5x95)	0.25	1.5	95	1	cryotherapy for facial worts			1	20/25	0.01		20/25	0.01		(+1.00+2.50x90)	1	2.5	90	2.25	(+1.00+1.50x90)	1	1.5	90	1.75			f/u in 2m	astigmatism
F	6	hair loss	0	0	0	(-2+1.25x91)	-2	1.25	91	-1.375	(-1+0.75x88)	-1	0.75	88	-0.625	hair loss occasional			1	20/20	1	0	20/20	1	0.39794	(+1.00)	1	0	0	1	(+0.75)	0.75	0	0	0.75	0	0	f/u in 1 y	mild hyperopia
F	9	0	0	already wearing glasses	0	(4.25+0.5x23)	4.25	0.5	23	4.5	(2.25+0.25x141)	2.25	0.25	141	2.375	short stature		already known to wear glasses and is hyperopic	1	20/30	0.1		20/20	0		(+4.50)	4.5	0	0	4.5	(+3.00)	3	0	0	3			f/u locally	amblyopia+high hyperopia
F	4	myopathic disorder	0	already examined by Dr.Keaik: ptosis+ double elevation palsy	0	(-2.25+1.25x98)	-2.25	1.25	98	-1.625	(-1+0.75x98)	-1	0.75	98	-0.625	bilateral ptosis+myasthenia			1	20/40	0.3		20/30	0.176		(-0.75)	-0.75	0	0	-0.75	(-0.75)	-0.75	0	0	-0.75				generalized myopathic disorder
F	5	ASD,CARDIO	0	0	0	(0+0x90)	0	0	90	0	(0+0x90)	0	0	90	0	ASD,CARDIO		didn't catch pupils upon several trials	1	20/100	0.2	0.69897	20/80	0.25	0.60206	(+13.00)	13	0	0	13	(+13.5)	13.5	0	0	13.5	0	0	2months:appointment on 20/1/2017 at 2:30PM)	high hyperopia
M	3		0	0	0	(-0.5+1.75x15)	-0.5	1.75	15	0.375	(0.25+0.5x164)	0.25	0.5	164	0.5	seizures			1	20/60	0.33	0.481486	20/25	0.8	0.09691	(+1.50+0.75x95)	1.5	0.75	95	1.875	(+1.50+0.7x85)	1.5	0.75	85	1.875	0	0	f/u in 1 y	mild hyperopia+astigmatism
F	7		0	0	yes,parents astigmatic	(0+1.25x174)	0	1.25	174	0.625	(0+1.25x172)	0	1.25	172	0.625	cyanosis			1	20/30	0.67	0.173925	20/30	0.67	0.173925	(+2.00+0.75x90)	2	0.75	90	2.375	(+2.00+0.75x80)	2	0.75	80	2.375	0	0	f/u in 1 y	mild hyperopia+astigmatism
F	6		0	0	0	(-1.75+0.5x146)	-1.75	0.5	146	-1.5	(-1.25+0.25x15)	-1.25	0.25	15	-1.125	bronchitis			1	20/70	0.28	0.552842	20/60	0.33	0.481486	(-1.25+0.25x80)	-1.25	0.25	80	-1.125	(-1.25+0.25x100)	-1.25	0.25	100	-1.125	0	0	f/u in 6-8 m	myopia
M	9		0	0	0	(2.25+0.25x61)	2.25	0.25	61	2.375	(2+0.5x12)	2	0.5	12	2.25	trauma			1	20/20	0	0	20/20	0	0	(+1.25)	1.25	0	0	1.25	(+1.00+0.25x75)	1	0.25	75	1.125	0	0	f/u in 1 y	normal
F	6		0	0		(0.75+2.25x98)	0.75	2.25	98	1.875	(0.25+3.25x73)	0.25	3.25	73	1.875				1	20/80		0.6	20/80		0.6	(+4.00+2.50x100)	4	2.5	100	5.25	(+4.00+2.75x75)	4	2.75	75	5.375	ortho	ortho	in 2 m in OPD	high hyperopia+astigmatism
M	6		0	0	mum	(-0.75+2x96)	-0.75	2	96	0.25	(0+1.25x87)	0	1.25	87	0.625				1	20/30		0.17	20/30		0.17	(-0.75+2.25x95)	-0.76	2.25	95	0.365	(plano+1.75x80)	0	1.75	80	0.875	ortho	ortho	F/U in 6 months	mild myopia + astigmatism
M	6		0	0	mum's side	(0+0x90)	0	0	90	0	(0+0x90)	0	0	90	0			didn't catch pupils	1	20/30		0.17	20/30		0.17	(+1.00+3.50x90)	1	3.5	90	2.75	(+0.25+4.50x90)	0.25	4.5	90	2.5	ortho	ortho		astigmatism
F	6		0	0	0	(-1.75+0.25x43)	-1.75	0.25	43	-1.625	(-0.25+0.25x176)	-0.25	0.25	176	-0.125	fever			1	20/25		0.1	20/25-		0.1	(+2.75)	2.75	0	0	2.75	(+3.50)	3.5	0	0	3.5			F/U in 2 months
F	3	diGeorges syndrome	0	0	0	(0+0x90)	0	0	90	0	(0+0x90)	0	0	90	0				1	alternates			alternates			(-5.00+1.50x90)	-5	1.5	90	-4.25	(-7.00+3.00x90)	-7	3	90	-5.5			in 1 m in OPD	tortuous vessels
M	4	congenital heart anomaly	0	0		(1.25+2.25x96)	1.25	2.25	96	2.375	(1.5+2.5x95)	1.5	2.5	95	2.75				1	20/50		0.39	20/40		0.3	(+1.25+1.50x90)	1.25	1.5	90	2	(+1.25+1.50x90)	1.25	1.5	90	2				astigmatism
M	5		0	0	0	(0.5+2.25x67)	0.5	2.25	67	1.625	(1.5+2.25x93)	1.5	2.25	93	2.625			already wears glasses	1	20/25		0.096	20/30		0.176	(+4.50+2.50x90)	4.5	2.5	90	5.75	(5.50+2.50x100)	5.5	2.5	100	6.75	0	0	f/u in 1 month	hyperopia + astigmatism
M	3		0	0	0	(4+0.75x20)	4	0.75	20	4.375	(3+0.75x152)	3	0.75	152	3.375				1	20/40		0.301	20/40		0.301	(+4.00+0.50x80)	4	0.5	80	4.25	(+5.00)	5	0	0	5	0	0	f/u in 2 months	hyperopia
F	6		0	0	0	(+0.25+1.75x107)	0.25	1.75	107	1.125	(-0.25+1.25x75)	-0.25	1.25	75	0.375			OPD	1	20/25-		0.09	20/25-		0.09	(+1.75+1.50x100)	1.75	1.5	100	2.5	(+1.75+1.25x80)	1.75	1.25	80	2.375			f/u in 6 months	astigmatism
M	2	h/o hydrocephalus + strabismus	0	0	0	(+0.75+2.00x101)	0.75	2	101	1.75	(+0.25+2.00x76)	0.25	2	76	1.25			OPD	1	CS(M)			CS(M)			(+1.50+1.50x90)	1.5	1.5	90	2.25	(+2.00+1.50x90)	2	1.5	90	2.75		X(T)		astigmatism small X(T)
M	4	h/o hydrocephalus + strabismus	0	0	0	(+1.50+2.00x110)	1.5	2	110	2.5	(+0.50+0.75x81)	0.5	0.75	81	0.875			OPD	1	CS(M)			CS(M)			(+1.50+0.50x90)	1.5	0.5	90	1.75	(+2.00)	2	0	0	2		X(T)		Exotropia
M	2	0	0	0	dad myopia + astigmatism	(+1.00+2.75x82)	1	2.75	82	2.375	(+1.25+1.75x97)	1.25	1.75	97	2.125				1	CSM			CSM			(+2.50+2.00x90)	2.5	2	90	3.5	(+2.50+1.50x90)	2.5	1.5	90	3.25			6 months
M	5	0	0	0	0	(-0.50+1.25x101)	-0.5	1.25	101	0.125	(-0.75+3.00x93)	-0.75	3	93	0.75				1	20/25		0.09	20/30		0.17	(plano+1.50x95)	0	1.5	95	0.75	(-0.50+2.75x90)	-0.5	2.75	90	0.875			2 months
M	2	0	0	0	Dad myopia	(+0.25+3.00x94)	0.25	3	94	1.75	(-0.50+2.50x85)	-0.5	2.5	85	0.75				1	CSM			CSM			(+1.50+1.75X90)	1.5	1.75	90	2.375	(+1.50+1.75X90)	1.5	1.75	90	2.375			In 6 months
F	6	0	0	0	0	(+0.75+3.25x105)	0.75	3.25	105	2.375	(+0.50+3.00x86)	0.5	3	86	2				1	CSM			CSM			(+1.00+2.00x90)	1	2	90	2	(+1.00+2.00x90)	1	2	90	2			in 6 months
F	4	0	0		0	(+0.50+3.00x92)	0.5	3	92	2	(+0.50+1.75x94)	0.5	1.75	94	1.375				1							(+1.50+2.00x100)	1.5	2	100	2.5	(+1.50+3.00x80)	1.5	3	80	3			in 6 months
M	3	0	0	0	0	(+0.75+2.00x82)	0.75	2	82	1.75	(+0.50+2.25x82)	0.5	2.25	82	1.625				1	20/50		0.39	20/50		0.39	(+0.50+1.00x90)	0.5	1	90	1	(+0.50+1.00x90)	0.5	1	90	1	ortho	orhto	one year
M	2	0	0	0	0	(-1.25+1.50x101)	-1.25	1.5	101	-0.5	(-1.00+1.75x81)	-1	1.75	81	-0.125		71/416160		1							(-1.00+2.00x90)	-1	2	90	0	(-1.00+2.00x90)	-1	2	90	0	normal	normal	in 6 months
F	6	0	0	0	0	(+1.00+0.25x115)	1	0.25	115	1.125	(+3.50+0.50x56)	3.5	0.5	56	3.75	0	70/175185		1	20/20			20/80			(+3.50+0.00)	3.5	0	0	0	(+5.50+0.00)	5.5	0	0	0	n	n	in 2 months
M	5	0	0	0	0	(+0.25+1.25x82)	0.25	1.25	82	0.875	(plano+2.50x85)	0	2.5	85	1.25	0	03/486604	appointment taken and informed	1	20/25			20/30			(+1.50+1.00x90)	1.5	1	90	2	(1.50+1.50x90)	1.5	1.5	90	2.25			5-6 months
F	3	0	0	0	astigmatism	(+1.00+3.75x84)	1	3.75	84	2.875	(+1.25+3.25x93)	1.25	3.25	93	2.875		03127629	came to appointment on 21/11/2018	1	20/40			20/40			(+2.00+3.50x90)	2	3.5	90	3.75	(+2.00+3.50x90)	2	3.5	90	3.75	normal	normal
F	2.5	thyroid agenesis	0		0	(+0.25+1.50x95)	0.25	1.5	95	1	(+0.50+2.25x104)	0.5	2.25	104	1.625	0			1							(+2.5+0.5x80)	2.5	0.5	80	2.75	(+2.00+2.00x105)	2	2	105	3			in 2 months	hyperopia + astigmatism
M	2	0	0	0	0	(+0.25+0.25x90)	0.25	0.25	90	0.375	(+1.50+2.25x106)	1.5	2.25	106	2.625	0			1							(1.50+1.00x95)	1.5	1	95	2	(+1.00+2.75x100)	1	2.75	100	2.375			6 weeks
M	4.5	0	0	astigmatism	0	(+1.50+1.25x89)	1.5	1.25	89	2.125	(+2.00+1.75x91)	2	1.75	91	2.875	0			1	20/30			20/30			(+1.50+1.50x90)	1.5	1.5	90	2.25	(+1.50+1.50x90)	1.5	1.5	90	2.25			in 6 months	astigmatism
